# Supplementary material for: Circulating miRNAs are associated with successful bone regeneration
Source: Front Bioeng Biotechnol. 2025 Mar 28;13:1527493. doi: 10.3389/fbioe.2025.1527493 (PMC11985807; doi:10.3389/fbioe.2025.1527493)
Supplement: Supplementary file 1 [file Table2.XLSX]

## Sheet: clustvis input
sampleID	C16BL	C16W1	C16W4	C16W8	C17BL	C17W1	C17W4	C17W8	C21BL	C21W1	C21W4	C21W8	C23BL	C23W1	C23W4	C23W8	C25BL	C25W1	C25W4	C25W8	C26BL	C26W1	C26W4	C26W8	C29BL	C29W1	C29W4	C29W8	C2BL	C2W1	C2W4	C2W8	C3BL	C3W1	C3W4	C3W8	C5BL	C5W1	C5W4	C5W8	C6BL	C6W1	C6W4	C6W8	C7BL	C7W1	C7W4	C7W8
Timepoint	BL	W1	W4	W8	BL	W1	W4	W8	BL	W1	W4	W8	BL	W1	W4	W8	BL	W1	W4	W8	BL	W1	W4	W8	BL	W1	W4	W8	BL	W1	W4	W8	BL	W1	W4	W8	BL	W1	W4	W8	BL	W1	W4	W8	BL	W1	W4	W8
Regeneration	bad	bad	bad	bad	good	good	good	good	good	good	good	good	good	good	good	good	bad	bad	bad	bad	bad	bad	bad	bad	good	good	good	good	good	good	good	good	bad	bad	bad	bad	good	good	good	good	bad	bad	bad	bad	bad	bad	bad	bad
rno-let-7a-1-3p	385.09	284.84	311.07	211.49	323.37	273.16	363.35	132.35	342.19	360.37	347.92	154.62	399.15	249.37	265.26	190.39	416.09	292.12	308.48	225.2	347.47	326.12	268.66	241.32	297.74	347.96	311.07	269.61	336.94	341.33	229.56	186.25	340.78	366.16	314.7	141.4	314.57	197.85	260.42	151.83	254.58	243.49	264.75	171.62	432.39	206.32	299.25	86.46
rno-let-7a-5p	87.06	58.73	86.9	149.38	169.04	99.59	95.7	39.89	159.69	40.69	88.83	83.08	84.73	68.94	36.76	109	67.58	77.96	104.19	116.35	55.96	134.64	96.12	259.66	119.38	75.01	50.94	139.35	165.02	104.79	85.37	123.08	97.79	81.45	74.26	48.24	157.28	96.42	139.43	118.96	60.54	88.43	87.81	66.38	88.42	47.43	192.5	58.49
rno-let-7b-5p	353.72	359.72	571.76	426.33	920.14	480.87	368.21	221.19	698.9	215.06	355.32	302.33	485.76	623.42	282.15	515.94	428.02	585.13	594.48	347.18	462.99	818.3	491.01	948.33	986.71	395.87	322.99	495.79	1054.89	789.52	428.77	458.54	570.93	637.17	400.45	236.23	732.53	445.79	962.75	385.06	436.19	443.37	530.83	343.23	521.78	365.2	1259.12	193.26
rno-let-7c-2-3p	385.09	284.84	311.07	211.49	323.37	273.16	363.35	132.35	342.19	360.37	347.92	154.62	399.15	249.37	265.26	190.39	416.09	292.12	308.48	225.2	347.47	326.12	268.66	241.32	297.74	347.96	311.07	269.61	336.94	341.33	229.56	186.25	340.78	366.16	314.7	141.4	314.57	197.85	260.42	151.83	254.58	243.49	264.75	171.62	432.39	206.32	299.25	86.46
rno-let-7c-5p	672.92	728.24	936.99	731.82	1807.21	982.61	812.67	460.51	1240.18	350.68	710.64	641.58	894.32	855.19	459.99	1107.45	678.47	1084.24	1485.18	696.24	853.78	1599.21	697.14	1725.9	1996.44	835.86	475.82	1177.38	2063.99	1365.32	681.1	829.94	1291.02	1130.91	839.8	365.99	1460.7	815.19	1474.01	864.04	783.65	799.53	855.67	558.56	996.93	550.17	2184	333.11
rno-let-7d-3p	333.32	167.38	355.15	122.53	625.43	406.89	251.42	106.97	265.46	131.75	315.53	66.93	352.08	171.62	203.67	156.96	164.32	229.39	163.43	90.08	290.61	275.26	313.83	142.53	576.78	289.33	237.37	165.6	465.67	376.6	248.54	105.65	272.63	309.94	259.01	101.48	147.09	135.24	598.31	112.7	363.21	150.21	369.73	76.09	459.6	194.46	722.75	76.29
rno-let-7d-5p	23.53	30.83	31.48	18.46	47.77	34.14	24.33	12.69	33.18	19.37	32.39	36.93	26.36	39.61	26.82	29.07	33.13	20.61	26.56	7.51	20.76	53.86	47.48	40.92	61.85	17.65	18.43	31.3	56.16	43.57	28.46	21.78	25.68	27.39	23.87	9.98	24.76	25.04	53.12	23.48	44.78	33.92	23.11	25.9	34.98	18.97	91	17.8
rno-let-7e-5p	33.72	14.68	18.89	50.35	66.14	32.25	25.95	9.07	29.03	0	14.81	25.39	39.54	26.4	11.92	23.25	21.2	25.99	46.99	28.15	18.05	26.93	23.16	155.23	33.08	26.48	20.59	66.64	69.98	42.54	15.18	28.32	32.6	49.01	20.33	0	36.41	13.77	25.82	40.7	29.85	26.65	19.81	12.95	27.21	7.11	46.37	2.54
rno-let-7f-2-3p	27.45	49.92	23.93	73.85	37.48	20.87	17.84	58.02	31.11	38.75	47.19	55.39	30.12	36.67	28.81	46.51	35.78	27.78	36.77	45.04	26.17	37.4	17.37	36.69	8.63	22.69	20.59	43.42	23.33	21.79	17.07	41.39	35.56	26.67	28.29	36.6	23.3	32.56	11.8	50.09	28.19	24.23	19.15	38.86	14.57	28.46	18.37	78.83
rno-let-7f-5p	1911.32	1090.89	2190.08	2041.03	2663.41	1884.6	1581.54	872.06	2208.68	451.43	1695.18	1299.31	1306.65	1246.84	893.16	2184.38	875.92	1681.92	1432.07	1694.62	1340.23	2125.79	1335.21	3502.61	1987.81	1382.38	806.4	3381.69	3062.72	2150.69	1322.36	1831.97	2166.19	1572.75	1371.97	918.3	1990.8	1887.08	2398.4	1555.9	1626.17	1334.97	1752.93	1580.17	2105.6	1069.52	3634.75	907.8
rno-let-7g-5p	2046.22	1296.45	2866.37	671.39	4710.94	2987.66	1515.03	585.61	2534.28	1003.61	2104.17	553.88	2669.78	1836.52	1972.1	890.9	1447.05	2732.12	1793.66	775.06	1948.52	2561.12	3043.31	1038.65	4315.06	2539.72	1752.61	1061.26	5311.59	4070.03	2382.9	1080.45	2288.68	2606.35	2567.14	522.37	1915.08	1401.22	5928.49	926.65	2272.99	1840.12	4380.67	874.27	2954.83	1195.2	7824.24	518.74
rno-let-7i-5p	11579.3	9173.49	15069.9	6183.51	14365.1	15331	10931.3	3339.58	14461.1	7788.61	10574.5	4675.66	12880.1	14174.4	13852.4	8910.48	7639.43	15672.3	11975.4	7470.96	11488.1	16262.8	12576.2	7693.89	17440	10497.4	11665.6	10043.1	16187	18215	10607.3	9104.29	15197.9	12402.5	12681	4999.07	12932.2	12750	20310	7458.62	13647	10374.5	14267.7	5810.69	13746.1	12445.3	21087.5	3600.68
rno-miR-1-3p	18.04	17.62	51.64	18.46	23.52	30.35	27.58	58.02	99.55	36.81	160.08	34.62	33.89	7.33	12.92	11.63	47.71	24.19	40.86	9.38	20.76	38.9	32.42	26.81	143.84	30.89	31.43	40.39	11.23	20.75	73.99	15.25	23.71	2.88	46.85	23.29	21.84	3.76	25.82	43.83	12.44	4.85	9.24	6.48	1.94	0	19.25	5.09
rno-miR-100-5p	652.53	676.85	594.43	595.86	781.24	624.09	798.07	765.09	962.28	751.74	806.87	1539.32	790.77	507.54	439.13	481.06	1054.81	612.02	1203.26	508.57	972.91	733.03	713.35	647.74	1284.45	980.21	1011.25	725.01	779.29	1031.25	588.14	396.45	1196.2	805.84	748.75	439.19	1162.15	678.7	565.85	671.51	547.31	1219.88	489.23	422.57	740.41	388.92	812.87	656.06
rno-miR-101a-3p	7413.12	7451.26	7573.97	5562.47	7369.94	7764.13	7654.64	4697.53	8007.23	6321.95	7180.44	4989.52	7179.05	5851.35	7429.4	4745.18	6372.6	7046.7	8118.46	4903.7	5980.04	7418.58	7236.54	6325.02	7534.1	7659.49	8829.17	5924.27	6547.91	7839.18	6480.89	4780.32	8358.56	9556.87	8006.39	4885.94	6339.41	6220.99	7739.64	5826.02	5819.71	6707.55	8713.13	5694.12	6371.21	6303.28	8252.99	4640.71
rno-miR-101b-3p	3273.63	2820.47	3454.51	1931.93	4073.75	3670.56	3450.18	1945.37	3156.44	5083.91	3833.58	1860.11	3554.69	3382.61	2966.59	2140.78	3687.87	5079.82	3632.26	2424.64	2719.27	4238.12	4309.04	2042.01	3942.53	5678.9	3377.32	2650.62	3764.25	4521.33	3906.37	2408.13	2860.6	4550.31	3959.44	1730.13	2363.63	2567.03	4280.37	2440.29	3278.04	2558.49	3927.74	1863.5	3045.2	2148.52	4299.75	1835.94
rno-miR-103-3p	7450.77	10213	8322.05	15831.4	7037.75	8012.63	9301.06	17381.4	8608.66	9625.33	8702.59	17315.6	6183.06	8905.38	7806.93	14642.5	8368.26	8707.11	10739.5	12937.7	8269.71	10474.9	8663.24	15431.5	7496.7	7122.42	7306.33	12663.4	7101.7	7399.29	7655.27	15461.7	8904.8	6479.84	6516.85	18224.6	11267.6	10891.7	7947.69	15476	7870.45	7310.83	6517.19	16957.7	7118.42	9910.24	7985.24	18949.3
rno-miR-106b-3p	525.48	656.3	671.26	579.07	427.73	570.98	558	411.56	634.61	513.43	472.84	537.72	463.16	569.15	624.91	655.46	378.99	620.08	508.68	532.97	463.89	644.77	596.39	482.63	727.81	405.32	570.11	517	535.65	693.04	392.72	555.47	576.86	457.7	393.38	625.51	620.4	659.92	739.95	593.25	594.58	414.3	552.62	565.04	503.32	699.57	706.12	549.26
rno-miR-106b-5p	197.64	124.8	210.32	87.28	241.06	174.52	160.59	81.59	155.54	112.37	176.74	80.77	216.52	181.89	208.64	82.84	147.09	210.58	112.36	90.08	157.04	175.03	193.39	111.49	197.05	227.56	214.61	105.02	219.44	238.62	239.05	90.4	175.82	162.9	198.02	74.86	155.83	146.51	280.34	97.05	152.58	141.73	281.92	84.19	201.13	175.49	286.12	66.11
rno-miR-107-3p	3338.73	4466.35	3562.82	4372.43	3761.4	3578.56	4631.06	6240.41	3737.12	5678.71	4481.3	5351.85	3330.64	4831.87	4092.23	3476.41	4965.3	4084.29	4502.54	3796.47	3982.78	4305.44	5194.93	3708.65	3672.12	4023.58	4212.98	3498.82	3181.08	3423.68	4435.69	3854.54	3550.07	3278.84	3394.56	5147.13	4271.42	4347.68	3554.44	4190.29	3552.52	3672.98	3206.77	4973.65	3342.53	4320.76	3157	6308.82
rno-miR-10a-3p	58.82	80.75	55.41	151.06	43.36	43.63	76.24	135.98	80.88	81.37	83.28	113.08	84.73	88.01	54.64	45.05	176.24	69	75.59	105.09	69.49	55.35	25.48	231.44	46.03	94.55	61.78	101.99	58.75	43.57	66.4	51.19	72.11	240.02	76.91	88.17	69.9	47.58	45	53.22	49.76	81.16	48.86	68	87.45	73.51	40.25	61.03
rno-miR-10a-5p	439.99	352.37	415.6	404.51	995.84	445.78	353.62	219.38	632.53	302.24	547.79	246.94	698.51	354.98	321.89	257.24	610.89	412.19	486.21	358.44	520.75	454.78	658.92	959.62	1064.38	632.88	589.62	452.37	1039.34	781.22	424.98	227.63	701.32	1979.99	506.53	194.64	468.94	311.8	598.31	200.36	412.97	522.12	501.78	158.66	726.81	230.03	968.62	193.26
rno-miR-10b-3p	99.61	105.71	55.41	73.85	66.14	56.91	90.84	90.65	68.44	87.19	102.71	90.01	96.02	63.08	49.68	69.76	119.26	54.66	138.92	84.45	94.76	83.78	71.8	42.34	70.48	131.74	107.3	79.77	70.84	63.29	94.86	44.66	81	37.48	99.89	54.9	62.62	58.85	62.71	61.05	68.83	112.66	44.9	51.81	91.34	56.91	71.75	78.83
rno-miR-10b-5p	517.63	283.37	479.83	147.71	737.88	666.77	322.8	121.47	676.08	300.31	487.64	265.4	568.6	190.69	352.69	242.71	341.89	374.56	715.01	247.72	561.36	448.79	808.31	206.04	1222.6	642.97	847.58	399.87	926.16	917.13	311.14	238.53	739.84	336.61	890.19	179.67	308.74	204.11	681.67	253.58	373.99	425.2	520.93	171.62	722.92	213.43	1290.62	208.51
rno-miR-122-3p	247.05	283.37	245.58	171.2	333.66	273.16	356.86	213.94	153.47	871.86	480.24	360.02	265.47	517.81	160.95	174.4	730.15	1296.61	386.11	352.81	226.53	514.62	242.03	255.43	159.66	1258.2	177.75	356.45	300.66	466.87	825.29	208.03	174.84	942.78	434.93	106.47	189.32	262.96	493.55	322.45	235.51	195.04	460.18	207.24	211.82	128.06	428.75	193.26
rno-miR-122-5p	433.71	757.61	630.95	275.27	1893.93	743.6	781.85	406.12	352.56	3287.88	1295.44	606.96	903.74	1785.18	431.18	356.07	2533.67	4138.95	1524	583.64	660.64	2091.38	938.01	561.66	1353.49	3457.52	432.46	586.67	2054.48	2096.74	3712.85	463.98	488.95	3585.9	1479.82	121.44	685.93	627.36	3033.59	848.39	708.18	535.44	1681.62	380.47	731.66	263.23	3156.12	244.11
rno-miR-1247-5p	41.57	44.05	57.93	47	40.42	32.25	35.69	83.4	20.74	79.44	89.76	113.08	22.59	30.8	22.85	61.04	30.48	44.8	55.16	105.09	51.44	92.75	93.8	35.28	87.74	86.36	60.7	74.72	30.24	32.16	43.64	52.28	38.52	31.71	63.65	81.52	34.95	26.3	47.95	93.92	87.07	92.07	52.82	53.43	25.26	7.11	55.12	53.4
rno-miR-125a-3p	38.43	24.96	34	31.89	44.1	24.66	19.47	30.82	35.26	36.81	34.24	20.77	28.24	42.54	10.93	14.53	47.71	11.65	32.69	22.52	29.78	26.93	35.9	31.05	73.36	41.6	44.44	25.24	39.74	38.39	30.36	14.16	30.62	38.2	29.17	8.32	42.23	20.04	23.61	20.35	46.44	14.54	23.77	12.95	34.98	14.23	26.25	12.71
rno-miR-125a-5p	1669.76	1293.51	1564.16	914.77	3223.43	1907.36	1247.39	420.62	2478.28	1373.66	1689.63	673.89	2189.68	957.87	1041.19	704.87	2020.84	1468.66	1975.48	782.57	2109.17	1732.35	2223.42	2228.29	5001.16	2477.31	2315.14	1269.27	3080	3000.39	1164.89	583.79	2625.51	5040.44	1917.4	407.58	1585.94	859.02	2343.8	743.51	1743.09	2020.62	1803.1	403.14	2307.71	671.12	3190.25	371.26
rno-miR-125b-2-3p	192.94	201.15	117.12	139.31	197.7	123.3	150.85	223	223.98	189.87	207.27	205.4	225.93	127.62	100.34	193.3	318.03	151.44	249.23	168.9	228.34	194.48	127.38	166.52	227.26	224.41	208.1	170.65	245.36	185.71	142.29	112.18	264.72	176.59	143.21	158.04	358.26	154.02	126.89	154.96	224.73	220.48	93.75	140.86	246.8	168.37	138.25	200.89
rno-miR-125b-5p	810.96	738.52	905.5	189.67	1703.58	1439.77	707.23	241.13	1603.11	455.3	653.27	470.8	1355.6	281.64	423.23	681.62	666.55	814.53	1513.78	371.58	1055.94	1274.58	697.14	580.01	4706.3	895.74	1028.59	725.01	2039.8	2205.68	529.32	267.93	2270.9	1034.32	964.44	196.3	1565.56	490.87	1254.9	399.15	791.11	1212.62	920.37	340	1523.57	303.54	2351.12	109.34
rno-miR-126a-3p	6817.85	8010.65	5417.9	7972.77	6638.68	5803.65	7195.59	9739.54	9589.6	6610.64	7296.11	9722.88	5179.53	5197.13	4115.08	5846.82	8129.74	5130	9258.39	6697.78	7771.53	6544.92	4720.14	8101.73	4257.53	6820.48	6973.59	7207.68	6598.88	6973.93	6224.77	6461.98	6032.35	5500.3	6051.87	6958.77	9789.46	8840.61	4604.98	8109.78	5094.11	9210.31	4647.4	5902.97	6584	4683.59	4447.62	6629.22
rno-miR-126a-5p	9351.89	9721.14	8221.3	9248.41	7093.6	8316.13	9737.4	9717.79	11014.4	9611.77	9411.38	9688.26	8434.86	7104.06	5572.54	7268.2	9923.98	6245.61	10032.6	9169.34	8471.88	8563	5578.24	7284.64	5219.79	8408.36	8525.68	8979.81	7758.31	8460.63	9677.7	7458.57	7739.23	7367.85	8375.91	7402.95	8534.1	8630.24	5512.4	9031.74	6495.55	9918.98	7074.43	6599.15	8237.78	5968.91	5544.87	6870.79
rno-miR-128-3p	5177.89	6775.87	6682.33	4409.36	4596.29	5371.15	7661.13	5170.73	7258.56	6335.51	5715.67	6214.98	5586.21	6002.44	7225.73	6734.82	5431.75	5107.6	7323.77	4072.34	5242.69	5793.94	4930.9	5014.01	4463.21	6129.61	5470.27	5375.97	4728.42	5378.29	6674.41	9664.11	4338.31	4752.13	5433.07	4514.97	5541.34	9634.52	4234.63	4533.09	4550.95	4940.11	5110.89	4283.94	4958.41	6929.34	4105.5	5121.31
rno-miR-1306-5p	40.78	70.47	52.89	21.82	61.73	71.13	55.15	23.57	37.33	52.31	50.89	32.31	60.25	60.14	60.6	52.32	56.98	61.83	24.51	35.66	62.27	50.86	78.75	29.64	74.79	54.84	33.6	49.48	58.75	66.4	75.89	55.55	35.56	44.69	49.5	39.93	34.95	43.83	75.25	50.09	84.58	50.88	62.72	25.9	56.36	66.4	81.37	15.26
rno-miR-130a-3p	615.67	722.37	608.29	856.02	752.57	500.79	710.47	571.1	808.81	773.05	735.63	600.04	794.53	712.9	555.37	549.37	1232.38	598.57	757.91	681.23	765.33	622.33	528.06	1281.37	494.79	720.5	615.64	727.03	651.42	633.9	787.34	715.58	719.1	1618.16	750.52	542.33	683.02	678.7	402.07	532.2	614.48	655.37	472.73	448.47	664.62	557.29	422.62	503.48
rno-miR-130b-3p	546.65	532.97	508.79	701.6	521.07	412.58	592.06	750.59	443.81	647.11	604.23	694.66	406.68	522.21	395.41	476.7	519.46	434.59	394.28	594.9	495.48	418.88	411.1	453	330.82	503.66	398.86	512.96	408.65	440.93	525.53	628.45	329.92	317.14	471.17	672.09	380.1	484.61	405.76	665.25	614.48	543.92	452.26	540.75	475.14	486.14	364.87	526.37
rno-miR-132-3p	236.07	224.64	186.39	211.49	246.2	224.79	253.05	268.33	213.61	352.62	322.93	233.09	229.7	195.09	140.08	289.22	352.49	243.73	269.66	380.96	331.22	251.33	334.67	265.31	355.27	327.16	198.35	255.47	313.62	237.58	240.95	181.89	259.79	274.62	200.67	251.2	228.64	147.76	264.11	347.5	344.14	243.49	171	170	326.48	132.8	235.37	167.83
rno-miR-133a-3p	1652.5	1908.7	3266.86	1710.37	2107.8	1512.8	4536.98	7745.22	5699.01	2474.14	9269.81	5160.3	1805.59	753.97	1374.01	2472.15	1529.21	1326.18	1903.98	1799.71	1083.01	1110.02	1907.28	1679.33	9573.69	2335.48	3612.52	6187.82	400.01	1739.85	1661.96	1308.08	1089.52	340.93	4210.49	5513.12	773.31	453.3	1850.99	3726.96	1047.35	356.15	952.06	835.42	304.13	460.06	1091.12	1080.71
rno-miR-133b-3p	19.61	11.75	42.82	11.75	18.37	24.66	48.66	65.27	49.77	19.37	116.59	39.23	24.48	10.27	10.93	26.16	26.5	23.3	18.39	11.26	11.73	14.96	18.53	15.52	67.6	25.84	49.86	60.59	6.91	17.64	18.97	15.25	9.88	4.32	45.08	54.9	7.28	3.76	23.61	29.74	4.98	6.06	19.15	12.95	5.83	2.37	14.87	12.71
rno-miR-136-3p	69.8	60.2	49.12	28.53	41.16	70.19	71.37	32.63	97.47	100.75	81.43	46.16	47.07	30.8	27.82	23.25	197.45	55.56	120.53	69.44	192.23	91.25	74.11	25.4	100.68	99.6	60.7	37.36	40.61	36.31	37.94	27.23	55.32	14.42	63.65	56.56	46.6	46.33	25.08	76.7	24.88	42.4	19.15	17.81	43.72	61.66	29.75	58.49
rno-miR-138-5p	437.63	434.6	404.26	674.75	460.07	368	658.57	1220.16	491.51	443.68	594.05	763.89	289.95	233.23	242.41	393.86	547.28	337.82	522.98	1019.02	405.23	454.78	425	534.85	258.9	340.39	346.84	713.9	263.51	233.43	540.71	523.89	282.5	240.74	343.88	607.21	362.63	249.19	236.81	690.29	491.75	284.68	307.67	629.8	340.08	301.17	229.25	737.43
rno-miR-139-5p	204.7	190.87	209.06	135.96	241.79	227.63	204.38	164.98	178.35	160.81	232.25	136.16	163.8	234.7	128.16	167.14	210.7	137.99	206.33	230.83	216.6	230.38	319.62	169.34	411.37	354.26	179.92	258.5	190.07	195.05	201.1	155.75	159.03	98.03	173.26	154.71	198.06	146.51	244.93	242.62	272.82	233.8	201.37	97.14	233.2	132.8	250.25	129.69
rno-miR-140-3p	84837.6	53536	41518.3	26316.8	98072	53046.7	50051.2	45628.3	77627.2	75472.1	75863.8	30622.6	99685.8	47168.7	48202.7	36082.3	107107	54666.6	35248.1	35748.4	100207	52106.6	59921.2	26489.7	89081.6	61357.9	53457.3	29150.8	112237	58750.3	55489.8	26623.4	61287.6	41207.9	47037.7	28074.6	101719	55345.2	62708.7	33256.2	99460.7	62355.8	37740.4	25185.6	113974	57564.3	50667.7	35521.1
rno-miR-140-5p	458.03	190.87	316.11	120.85	695.98	337.65	230.34	85.21	472.84	201.5	358.1	73.85	598.72	218.56	199.69	123.53	398.87	273.3	140.96	114.48	415.16	341.08	258.24	87.49	595.48	257.82	184.26	155.5	879.51	487.61	286.48	141.59	338.81	191.01	210.39	59.89	455.83	221.64	450.76	108.01	507.5	236.22	312.29	95.52	652.96	256.12	380.62	55.94
rno-miR-141-3p	291.76	117.46	207.8	179.6	247.67	216.25	181.67	119.66	178.35	180.18	263.71	150.01	210.87	158.42	120.21	154.05	233.22	248.21	469.87	292.76	197.65	240.85	312.67	81.85	303.49	460.16	432.46	284.75	231.54	252.11	184.03	155.75	350.66	130.46	481.78	139.74	138.35	91.41	222.06	183.14	244.63	215.63	206.65	170	232.23	111.46	238.87	114.43
rno-miR-142-3p	741.16	682.73	719.11	1411.6	604.85	600.38	687.77	1267.3	763.19	443.68	580.17	964.67	369.03	504.6	456.02	826.96	422.72	409.5	467.82	906.42	406.13	665.71	426.16	657.62	299.18	517.52	425.96	873.44	475.17	496.95	546.4	1033.61	438.57	286.87	399.57	1026.43	618.94	945.42	466.99	1267.89	397.21	420.36	464.15	1167.32	444.05	656.89	399.87	1246
rno-miR-142-5p	4628.89	3187.52	4822.21	1554.27	5474.54	4732.84	3985.47	1459.48	3865.7	3132.88	4008.46	1241.61	3343.82	2798.79	3689.86	1555.08	2581.37	3262.59	2490.29	1709.63	3596.51	3481.15	5653.51	1375.93	4105.06	3956.76	3826.04	2180.07	3819.54	3939.3	3599.02	1767.71	3182.62	3061.89	4358.12	1447.32	2199.06	2086.18	4760.64	1692.08	4263.2	3301.08	4497.53	1152.75	4173.3	2672.61	4671.62	1068
rno-miR-143-3p	4620.26	11883.8	6566.46	19972.2	19184	7260.49	8285.63	5596.79	12065.8	8757.35	8507.35	19152.7	11364.5	11258.2	5113.55	5359.95	31670.9	11846	11638.4	7911.98	14368.9	8036.42	7713.65	50833	11266.6	8534.43	11325.3	10541.9	16203.5	11741.1	7784.28	4742.2	22412.6	70071.7	7869.37	4175.59	17481.8	12854	7192.98	9440.28	6665.54	10065.6	7218.36	4813.37	12884.3	3761.1	9036.12	4640.71
rno-miR-143-5p	19.61	39.64	36.52	119.17	74.23	35.09	11.35	18.13	49.77	27.12	29.61	87.7	41.42	35.2	18.88	37.79	94.08	37.63	57.2	43.16	55.96	53.86	45.16	276.6	70.48	32.78	42.27	72.7	49.25	50.84	9.49	33.76	93.84	171.55	23.87	28.28	61.17	35.06	25.08	40.7	43.95	20.59	19.81	25.9	40.81	26.09	30.62	10.17
rno-miR-144-3p	3404.61	4187.39	4462.02	2630.17	2624.46	3674.35	4008.18	1816.65	4236.93	2815.14	2764.84	2070.12	3903.01	5756	5550.69	2300.65	3983.37	5490.22	5242.06	2210.7	3010.78	5366.09	4827.84	2513.36	2855.13	2812.66	4152.29	2133.63	3251.06	5766.3	4834.11	3130.24	4217.8	3262.99	2926.93	2192.6	4709.78	5505.97	4832.2	2227.41	2353.42	2723.24	4601.18	3037.29	2943.17	6132.54	4104.62	2964.97
rno-miR-144-5p	960.76	1154.03	1112.04	1911.79	551.2	803.35	958.65	1238.29	941.54	455.3	842.96	1843.95	807.71	1013.61	1056.09	1582.7	649.32	1327.98	1076.6	1339.93	774.35	1132.46	667.03	1730.14	408.49	609.56	791.22	1384.38	745.59	955.52	982.76	1340.76	967.03	797.91	798.25	1562.1	1111.18	1430.03	868.32	1516.77	781.16	947.32	1141.55	2668.16	845.35	1562.78	907.37	1884.25
rno-miR-145-3p	152.94	330.35	107.05	718.39	371.88	138.48	230.34	192.18	302.79	186	237.81	281.55	278.65	291.91	92.4	148.24	693.05	280.47	308.48	230.83	246.39	242.35	113.49	1758.36	103.56	276.73	231.95	292.83	309.3	256.26	203	150.3	444.5	2066.49	189.18	153.05	324.76	216.63	146.81	239.49	130.19	208.36	184.21	153.81	243.89	132.8	186.37	106.8
rno-miR-145-5p	2351.31	4936.18	2590.57	8446.1	2642.09	2195.69	3302.57	4224.34	3131.55	4456.17	3364.45	7022.72	2763.92	2944.01	1378.98	3245.33	7623.53	3015.28	3280.89	5436.67	3862.75	3074.24	2150.47	18735.2	1877.05	3392.59	2387.75	4830.7	2209.13	2058.36	3299.26	2676.07	4908.26	12090.4	2352.33	3754.71	3450.05	3159.33	1448.19	4504.91	2040.79	2594.83	2006.46	3142.53	2604.06	2241.01	1333.5	3593.05
rno-miR-146a-5p	5039.07	2440.2	6188.64	1525.74	9754.8	6047.41	3815.15	904.7	4977.3	3347.94	5255.79	1047.75	3944.43	2204.71	2796.7	1751.29	2334.9	3014.38	2712.96	2435.9	5201.17	5241.92	9700.83	1992.62	9625.47	6742.32	5111.51	3561.43	8329.38	7320.44	4061.94	1772.06	4374.86	3191.63	5193.5	1229.39	2161.2	1279.76	8074.58	2044.27	6620.76	3709.32	5773.1	1164.08	6528.62	1783.32	10754.6	892.54
rno-miR-146b-5p	728.61	562.33	753.12	533.76	901.77	779.64	522.31	353.54	779.78	614.18	973.43	438.49	685.33	580.88	675.58	598.78	528.73	656.82	649.64	698.12	771.65	619.34	906.74	478.4	880.27	852.88	777.13	854.26	1114.5	928.54	531.22	628.45	873.19	692.67	918.48	602.22	671.37	489.61	914.8	751.34	871.55	963.07	728.24	555.33	804.54	562.03	1144.5	361.09
rno-miR-147	60.39	61.67	44.08	77.21	55.12	43.63	51.91	94.28	47.7	69.75	95.31	126.93	30.12	35.2	19.87	66.85	34.45	34.95	49.03	80.7	36.1	34.41	35.9	63.5	24.45	40.97	54.19	82.8	41.47	34.24	58.81	51.19	46.43	18.74	39.78	99.82	24.76	27.55	25.82	87.66	38.97	44.82	36.31	82.57	56.36	33.2	33.25	116.97
rno-miR-148a-3p	5392.79	4372.38	3520	2249.16	5495.85	4934.86	5383.71	2822.87	6837.57	6137.89	6430.01	2469.38	6493.71	3824.13	3631.24	3025.87	5939.28	5749.19	5346.25	3087.1	6357.29	4561.25	2977.3	2454.09	5045.75	8156.21	6145.52	3757.32	6394.12	4273.37	5329.28	2727.26	5258.92	5607.7	6114.63	2034.56	5585.03	4373.98	4284.8	2737.7	4124.71	4422.84	4497.53	2405.87	6273.07	4223.53	4805.5	2413.17
rno-miR-148a-5p	17.25	24.96	35.26	31.89	20.58	20.87	29.2	30.82	14.52	46.5	30.54	32.31	35.77	16.14	11.92	40.69	15.9	25.09	34.73	37.53	33.39	28.42	13.9	38.1	10.07	29	33.6	31.3	25.05	18.67	28.46	30.5	31.61	20.9	24.75	21.63	20.39	32.56	14.02	39.13	12.44	25.44	25.09	38.86	20.4	9.49	13.12	35.6
rno-miR-148b-3p	301.95	259.88	248.1	189.67	281.48	332.91	308.2	168.61	244.72	253.81	334.04	168.47	369.03	262.57	271.23	136.61	271.65	274.2	304.39	150.13	255.41	237.86	193.39	172.17	281.92	432.43	343.59	212.05	343.85	295.68	320.63	141.59	301.27	307.05	313.82	134.75	238.84	249.19	306.9	136.18	197.36	264.09	351.25	160.28	319.68	258.49	360.5	183.09
rno-miR-149-5p	356.07	234.92	187.65	65.46	355.71	197.28	193.03	134.16	470.77	337.12	295.18	124.62	512.12	164.29	132.14	162.78	356.46	198.03	151.17	138.87	417.86	267.78	242.03	64.92	510.62	306.35	270.97	135.31	384.46	198.16	227.67	74.06	246.94	107.4	190.06	71.53	419.42	155.27	203.62	92.35	396.38	237.44	128.09	69.62	392.55	220.54	170.62	78.83
rno-miR-150-3p	1098.79	759.07	1057.89	933.23	1330.97	846.98	1054.36	1111.38	514.32	786.61	724.52	673.89	619.44	726.1	475.89	549.37	608.24	463.27	355.46	703.75	664.25	655.24	1438.28	517.91	1228.35	816.95	562.53	768.43	722.27	748.02	641.26	603.39	365.48	290.48	647.97	622.18	517	409.47	953.9	942.31	1376.56	906.13	695.89	636.28	894.9	481.4	761.25	704.37
rno-miR-150-5p	30787.4	14795.3	30868.9	7744.5	41340.9	28846.6	16978.4	7699.89	17912.1	13665	16658.5	5118.76	16717.2	10693.5	12268.7	8045.74	10279.1	10821.8	6804.88	9724.83	17204.6	17797.7	37356.9	7410.24	45085.2	25376.4	15690	13083.5	24336.7	23246.8	16801.8	6758.24	11643.9	9907.89	17804.7	6424.76	10013.7	7363	33984.8	11035.3	28487.4	15005.7	24185.8	6992.58	26907.3	9049.41	33053.1	5177.25
rno-miR-151-3p	443.91	312.73	447.08	246.74	574.72	494.15	376.32	212.12	421	556.05	431.2	336.94	427.39	362.32	372.56	279.04	371.04	405.92	418.79	347.18	471.11	459.27	705.24	403.6	798.29	366.24	422.71	376.64	585.76	590.32	278.89	300.61	400.05	480.76	442	259.52	368.45	286.76	660.28	334.97	417.11	329.5	358.51	184.57	473.2	324.89	661.5	239.03
rno-miR-151-5p	126.27	57.26	152.39	38.6	164.63	115.71	85.97	14.5	126.51	67.81	92.53	39.23	120.5	64.54	64.58	66.85	86.13	100.36	63.33	43.16	100.18	130.15	165.6	50.8	291.99	109.05	70.45	62.61	194.39	207.5	85.37	50.1	134.34	118.93	101.66	16.64	88.84	56.35	208.78	42.26	102	77.53	120.82	27.52	114.66	64.03	230.12	22.89
rno-miR-152-3p	754.49	532.97	355.15	161.13	1096.52	661.08	515.82	152.29	951.91	726.55	840.19	198.47	1097.66	378.45	342.76	332.82	1058.79	657.72	647.6	247.72	1238.25	644.77	433.1	410.66	1521.78	1170.58	937.54	360.48	1441.94	877.71	519.84	192.78	993.7	1120.82	753.17	96.49	1042.73	359.38	774.63	205.05	735.55	797.1	499.8	126.28	1108.67	410.26	975.62	109.34
rno-miR-155-5p	850.17	866.25	562.95	1277.32	604.85	518.81	785.09	1655.29	539.21	509.55	716.19	789.28	246.64	369.65	215.59	601.69	454.52	384.41	437.18	1000.26	490.06	604.38	324.25	719.71	353.84	644.23	384.77	1156.18	463.08	316.43	569.16	734.09	319.05	332.28	436.7	796.86	735.45	524.68	411.66	1103.53	678.33	725.63	560.54	1002.18	609.23	526.46	438.37	808.63
rno-miR-15a-5p	7064.11	9515.59	7880.01	9511.93	4993.15	7165.65	8890.67	10133	7638.08	7800.24	6822.35	9187.46	7851.2	9013.93	8647.43	8066.09	7700.39	7024.29	7370.76	8094.01	6584.72	7430.55	7138.11	7379.19	6121.64	6241.81	7876.45	7734.77	4869.24	6571.38	8918.81	8134.93	7340.17	6537.51	7191.34	9710.34	8202.06	9472.98	6115.87	8674.85	5964	7553.11	7897.74	9997.49	5994.2	9874.67	5713.75	9385.67
rno-miR-15b-3p	178.03	274.56	225.43	68.82	125.67	213.4	189.78	85.21	226.05	137.56	182.29	83.08	233.46	246.43	254.34	103.19	148.42	208.78	187.95	56.3	172.38	206.45	116.96	81.85	92.05	151.29	201.6	88.86	169.33	211.65	263.71	71.88	213.36	180.92	195.36	73.2	166.02	241.68	158.61	62.61	149.27	191.4	219.2	77.71	201.13	365.2	161.87	96.63
rno-miR-15b-5p	250.19	277.5	492.42	157.78	637.92	391.72	291.98	177.68	375.37	170.5	332.19	184.63	461.28	520.74	367.6	194.75	404.17	325.27	286	183.91	290.61	448.79	753.88	197.57	585.41	323.37	268.8	211.04	589.22	623.52	626.08	254.86	331.89	269.57	317.36	114.79	391.75	334.34	788.65	214.45	252.92	316.18	537.43	210.47	348.83	282.2	1010.62	155.11
rno-miR-16-3p	87.06	152.7	102.01	142.67	73.49	82.52	118.41	92.46	97.47	79.44	83.28	106.16	88.49	98.28	83.45	90.11	107.34	116.49	100.1	108.85	78.52	88.26	54.43	79.03	31.64	92.03	79.12	79.77	41.47	62.25	129.01	123.08	105.69	83.61	101.66	103.14	113.59	181.57	78.2	123.66	52.24	101.76	88.47	152.19	68.99	142.29	68.25	109.34
rno-miR-16-5p	104225	95199.9	117193	92324.7	97692.1	123330	99458.4	72751	98343.2	73958.9	99997.9	76809.1	99960.6	105854	122538	99913.4	76049.8	119187	79985.4	99993.8	99596.7	106240	98526.5	81569.1	97388.1	95903.4	100744	99997.7	103587	116407	100738	106709	109160	104104	104198	87156.8	92806.2	98544.1	129026	93285.2	107698	103092	135110	86198.6	100182	108529	124729	68186.6
rno-miR-17-1-3p	94.9	77.82	182.61	50.35	143.31	128.04	66.51	56.2	101.62	73.62	55.52	48.46	107.32	88.01	123.19	85.75	54.33	91.4	98.06	43.16	69.49	142.12	188.76	50.8	192.74	69.34	86.71	64.62	151.19	166	83.48	84.95	102.73	70.64	83.1	38.26	64.08	62.61	160.83	50.09	87.07	62.99	103	48.57	102.02	90.11	216.12	50.86
rno-miR-17-5p	898.8	1092.36	1037.74	751.96	781.24	1125.83	960.28	625.49	1086.71	811.8	842.04	570.03	1024.23	1078.15	1226.97	995.54	818.94	973.13	1041.88	870.77	949.44	949.95	667.03	493.92	733.56	922.21	955.97	892.63	911.47	1020.88	1047.26	1239.46	907.77	916.84	1021.9	502.4	879.62	1185.84	953.16	680.9	1000.08	988.51	1099.29	547.23	823	1124.06	847.87	434.83
rno-miR-181a-1-3p	302.74	246.66	173.8	199.74	288.09	191.59	217.36	270.14	219.83	257.68	219.3	152.32	216.52	202.43	139.09	119.17	314.06	150.54	165.47	144.5	303.24	230.38	231.61	159.47	294.86	273.58	188.59	197.91	293.74	206.46	208.69	114.36	170.89	100.91	144.09	164.69	391.75	205.36	164.52	217.58	249.61	221.69	120.82	148.95	254.58	192.09	146.12	180.54
rno-miR-181a-2-3p	27.45	24.96	25.19	33.57	29.4	12.33	29.2	30.82	22.81	23.25	5.55	18.46	30.12	20.54	9.94	8.72	34.45	14.34	12.26	13.14	19.86	25.43	32.42	40.92	23.01	24.58	14.09	19.19	19.87	23.86	7.59	11.98	15.8	38.2	16.8	33.27	30.58	6.26	15.49	25.04	17.41	21.81	13.86	16.19	13.6	23.71	14.87	10.17
rno-miR-181a-5p	11427.1	10318.7	8442.95	12194.1	10156.8	8095.14	10113.7	15204	10433.7	12388.2	9932.33	12120.7	8969.57	8785.09	5520.88	9260.74	11583	6183.78	7197.11	9325.1	10272.4	10597.5	9910.44	9937.71	11203.3	11284	10535.2	11362.8	9747.99	8710.66	9248.93	8067.41	8098.78	5970.97	7035.76	10833.3	14464.3	8471.21	7344.95	12624.1	9008.19	10813	5657.56	10627.3	10056.7	7261.34	7008.74	13289
rno-miR-181b-5p	2935.6	2485.71	2146	3318.35	2539.2	2127.41	2522.35	4053.91	2967.72	3063.13	2430.8	3427.12	2481.51	1981.74	1523.04	3097.09	2974.94	1571.71	1916.23	2522.22	2876.3	2465.38	2133.09	3189.32	3068.01	2394.1	2223.01	3266.58	2839.82	2279.34	2113.5	2947.27	2323.25	1470.4	1547	2876.34	4510.26	2324.1	1704.92	3476.52	2360.06	2682.05	1374.61	3003.29	2819.77	2070.27	1644.12	3575.25
rno-miR-181c-3p	83.92	105.71	91.94	95.67	91.87	85.36	107.06	121.47	159.69	87.19	79.58	170.78	84.73	86.55	71.53	122.08	70.23	65.41	157.3	137	66.79	77.79	76.43	88.91	112.19	92.03	70.45	91.89	63.93	90.26	66.4	179.71	99.77	59.1	70.72	161.37	138.35	125.22	98.12	106.44	63.02	61.78	70.65	118.19	68.99	75.89	75.25	157.66
rno-miR-181c-5p	882.33	1030.7	1071.74	1821.15	488.73	912.42	1013.81	2016.08	1097.08	836.99	734.7	2365.52	615.67	575.01	833.55	2674.16	567.16	666.68	1240.04	1679.61	827.6	762.95	406.47	2039.19	376.85	623.42	587.45	1600.47	615.14	565.43	574.86	2939.64	1083.59	645.1	807.09	2363.95	1119.92	1600.33	481.01	2014.53	540.67	689.29	657.6	2413.97	754.98	901.15	605.5	2601.34
rno-miR-181d-5p	933.31	1127.6	1054.11	1547.56	815.78	1233.95	1299.29	1905.48	1308.62	1137.29	988.24	2460.14	924.45	1028.28	1140.54	2643.64	906.4	1070.8	1397.34	1784.7	1158.82	1121.99	772.41	1898.07	799.72	888.18	1023.17	1894.31	1030.7	939.95	878.41	3062.72	1158.66	932.69	1053.73	2124.4	1299.05	1696.75	947.26	1768.78	913.84	1107.22	950.08	2164.64	938.63	1138.29	1138.37	1988.51
rno-miR-182	196.07	95.43	61.71	60.43	106.57	114.76	94.08	56.2	103.69	83.31	116.59	62.31	107.32	101.21	69.55	187.48	103.36	95.88	441.26	212.06	81.23	107.71	81.06	42.34	87.74	114.73	197.26	205.99	209.94	94.41	79.68	72.97	123.47	67.75	239.56	69.87	91.75	56.35	72.3	115.83	111.95	98.12	75.27	108.47	114.66	54.54	77.87	58.49
rno-miR-183-5p	199.99	71.94	94.45	87.28	77.17	102.43	121.66	99.72	95.4	83.31	131.39	83.08	92.26	88.01	82.46	171.5	147.09	103.05	433.09	227.08	123.64	115.19	114.65	76.21	94.93	182.17	229.78	201.95	165.02	93.37	72.09	94.76	128.41	67.75	282.88	76.52	69.9	68.87	84.84	129.92	108.63	86.01	62.06	110.09	104.94	106.71	103.25	86.46
rno-miR-1839-5p	286.27	306.86	317.37	196.38	316.76	328.17	317.93	157.73	253.01	319.68	310.91	161.55	306.89	308.04	301.03	239.8	247.8	306.46	335.03	268.36	344.76	360.53	396.05	270.95	418.56	355.52	356.59	284.75	308.43	328.88	354.78	222.19	309.17	284.71	381	182.99	302.92	269.23	358.54	226.97	412.14	287.1	390.86	234.76	349.8	272.72	420	190.71
rno-miR-1843a-3p	36.86	38.17	39.04	55.39	40.42	32.25	55.15	59.83	49.77	69.75	52.74	39.23	35.77	52.81	35.77	33.43	26.5	43.91	42.9	30.03	37	37.4	33.58	39.51	21.58	47.91	42.27	47.46	39.74	23.86	30.36	35.94	27.66	44.69	38.9	49.91	43.69	40.07	29.51	46.96	34	44.82	27.73	22.67	42.75	18.97	21	55.94
rno-miR-1843a-5p	123.13	136.55	94.45	184.63	97.01	95.79	105.44	193.99	120.28	98.81	143.42	156.93	97.9	130.55	71.53	149.69	103.36	93.19	155.26	153.89	86.64	133.14	76.43	180.63	57.53	141.83	104.05	171.66	116.63	78.85	123.32	147.04	96.8	132.62	96.36	119.78	107.77	144	91.48	172.18	87.07	139.31	89.79	191.05	80.65	73.51	63.87	167.83
rno-miR-1843b-5p	42.35	57.26	35.26	48.68	53.65	38.89	55.15	65.27	45.63	29.06	58.29	71.54	43.3	55.74	31.79	43.6	54.33	36.74	75.59	41.29	41.52	49.37	34.74	55.04	20.14	60.51	44.44	66.64	42.33	36.31	64.51	41.39	37.54	40.36	45.97	29.94	49.52	67.62	41.31	62.61	41.46	48.46	34.99	74.48	23.32	33.2	14.87	50.86
rno-miR-185-5p	80	44.05	100.75	25.18	63.94	39.84	27.58	30.82	66.36	93	58.29	30	80.96	120.28	127.17	47.96	76.86	62.72	44.94	18.77	108.3	136.13	180.65	87.49	133.77	69.97	83.46	34.33	190.07	140.06	185.93	100.2	86.92	99.47	93.7	23.29	184.95	133.99	215.42	81.4	66.34	71.47	137.33	48.57	71.9	101.97	209.12	45.77
rno-miR-186-5p	1214.08	794.31	1324.88	832.52	1023.03	1215.93	935.95	562.04	1024.49	478.55	1055.78	634.65	764.41	566.21	871.3	861.84	465.12	945.35	682.33	831.36	836.63	1002.31	716.82	903.17	730.68	836.49	750.03	1069.34	1188.8	1059.26	783.55	911.63	1013.46	968.73	777.04	642.14	830.11	831.47	1025.46	810.82	908.03	705.04	985.07	819.23	978.47	834.75	1176.87	607.74
rno-miR-187-3p	82.35	67.54	57.93	70.5	75.7	62.6	102.19	186.74	62.22	100.75	95.31	90.01	47.07	32.27	31.79	66.85	72.88	38.53	83.76	129.49	73.1	56.85	88.01	52.21	69.04	85.1	79.12	84.82	49.25	48.76	85.37	56.64	40.5	38.2	63.65	73.2	58.25	26.3	47.95	101.74	85.41	43.61	41.59	58.28	67.04	47.43	44.62	68.66
rno-miR-187-5p	18.04	13.21	27.71	28.53	30.13	25.61	22.71	59.83	8.3	29.06	19.43	13.85	5.65	26.4	9.94	34.88	26.5	8.06	16.34	46.92	19.86	40.39	48.64	18.35	17.26	15.76	24.93	35.34	14.69	19.71	15.18	22.87	14.82	12.97	18.56	9.98	20.39	13.77	14.75	28.18	28.19	18.17	17.17	21.05	30.12	14.23	10.5	10.17
rno-miR-18a-3p	77.64	99.84	75.56	112.46	68.35	87.26	68.13	125.1	53.92	87.19	62.92	103.85	97.9	71.88	82.46	101.73	66.26	86.02	67.42	161.39	80.32	70.31	46.32	101.61	43.15	62.41	67.2	104.01	64.8	71.59	58.81	114.36	62.23	56.94	66.3	119.78	77.19	100.18	64.92	106.44	73.8	88.43	77.91	113.33	68.99	90.11	84.87	124.6
rno-miR-18a-5p	101.96	102.78	133.5	67.14	100.69	119.51	113.55	41.7	109.92	50.37	95.31	69.23	103.55	112.95	114.25	116.27	121.91	140.68	96.02	95.71	82.13	95.74	99.59	64.92	96.37	97.71	107.3	74.72	121.82	141.1	123.32	157.93	102.73	116.77	97.24	69.87	106.31	131.48	137.22	51.65	77.12	87.22	143.27	82.57	91.34	139.91	123.37	81.37
rno-miR-190b-5p	80.78	102.78	66.75	140.99	70.55	87.26	108.68	159.55	74.66	110.44	113.81	80.77	58.37	58.67	52.66	79.93	108.66	104.84	73.54	125.74	69.49	79.29	69.48	95.96	38.84	100.23	70.45	80.78	55.29	88.19	73.99	103.47	64.21	64.15	76.91	116.45	109.22	92.66	65.66	111.14	79.61	81.16	76.59	111.71	81.62	68.77	70.87	116.97
rno-miR-191a-3p	142.74	110.12	186.39	80.57	147.72	139.42	150.85	52.58	126.51	127.87	136.02	50.77	160.04	83.61	144.06	72.67	90.11	137.99	98.06	69.44	94.76	100.23	137.81	59.27	113.63	118.51	125.73	82.8	139.1	134.87	155.57	75.15	121.5	107.4	113.15	83.18	107.77	82.65	132.79	70.44	150.92	132.04	141.29	58.28	133.12	75.89	129.5	58.49
rno-miR-191a-5p	53681.6	52995.7	64458.1	44330.3	55742.7	56915.4	59960.5	47713.2	57641.3	57800.4	60422.2	50354.5	52883.6	52313	66655.9	62810.8	46466.1	52348.4	52140.8	55214.9	54045.1	48015.1	64590.4	49492.4	49708.1	54563.9	50368.3	60221.2	54311.6	53794.3	54025.1	71357.4	43119.4	53639.3	60250.8	43412.9	44472	56849.2	57476.7	52019.4	64069	60050.5	62319	42106	53652.4	46544.2	53639.2	37934.3
rno-miR-192-3p	30.59	38.17	27.71	30.21	12.49	22.76	25.95	43.51	12.44	44.56	30.54	36.93	16.95	27.87	15.9	55.23	27.83	54.66	44.94	56.3	22.56	28.42	39.37	21.17	18.7	29.63	24.93	39.38	21.6	29.05	49.33	21.78	16.79	25.23	30.94	39.93	11.65	11.27	17.71	59.48	45.61	32.71	26.41	25.9	24.29	16.6	29.75	43.23
rno-miR-192-5p	9208.37	6116.64	8430.36	3914.21	10988	8854.86	9656.3	3303.32	6433.16	9208.78	10044.3	3431.74	9022.29	6681.6	6670.36	4964.64	10574.6	14180.3	10727.2	9927.5	7135.26	8193.5	8884.42	3652.2	6248.21	11223.5	7639.08	6162.57	9498.31	9401.62	10370.2	4030.98	5096.93	8107.37	10899.7	3129.2	3463.16	3032.86	10810.9	4680.23	10381.4	4927.99	9820.35	3048.63	9759.41	3998.25	9451.74	2921.74
rno-miR-193a-3p	86.27	24.96	85.64	70.5	63.94	71.13	48.66	101.53	70.51	85.25	73.1	101.54	80.96	63.08	53.65	69.76	127.21	108.42	145.05	88.2	34.3	53.86	64.85	38.1	56.1	105.9	91.04	76.74	50.11	109.97	72.09	75.15	93.84	55.5	84.86	64.88	69.9	43.83	52.38	87.66	53.9	61.78	79.23	66.38	45.67	23.71	35.87	94.09
rno-miR-193b-3p	247.05	273.09	328.7	99.03	284.42	293.08	227.09	163.17	319.38	284.81	244.28	115.39	365.26	308.04	345.74	159.87	300.81	371.87	243.1	198.93	292.41	341.08	253.61	153.82	221.51	269.79	299.15	165.6	236.72	346.52	402.21	172.09	335.84	295.52	333.27	71.53	235.93	280.5	383.63	158.09	242.14	242.28	333.42	131.14	229.31	474.29	310.62	122.06
rno-miR-1949	52.55	30.83	45.34	107.42	36.01	57.86	64.88	48.95	174.21	17.44	21.28	110.78	26.36	10.27	13.91	93.01	18.55	9.86	122.57	48.79	37	56.85	27.79	77.62	41.71	19.54	29.26	118.14	24.19	28.01	20.87	87.13	89.89	14.42	17.68	79.85	215.54	97.67	8.12	109.57	16.59	21.81	11.22	80.95	51.5	94.86	16.62	96.63
rno-miR-195-3p	21.18	26.43	18.89	35.25	38.22	15.18	25.95	7.25	47.7	27.12	26.83	9.23	28.24	8.8	22.85	15.99	39.75	15.23	26.56	16.89	23.47	22.44	16.21	77.62	11.51	23.32	24.93	11.11	51.84	30.09	26.56	8.71	22.72	77.12	12.38	6.65	37.86	22.54	14.75	25.04	38.15	14.54	8.58	16.19	46.64	21.34	20.12	7.63
rno-miR-195-5p	71.37	46.98	51.64	77.21	164.63	54.06	42.17	18.13	99.55	58.12	44.42	32.31	69.66	35.2	29.81	61.04	78.18	61.83	83.76	41.29	79.42	83.78	50.95	296.35	205.68	77.53	65.03	62.61	211.67	118.27	53.12	21.78	114.58	278.22	57.46	29.94	100.49	25.04	113.61	42.26	72.97	99.34	70.65	16.19	86.48	14.23	189	10.17
rno-miR-196a-5p	119.21	74.88	65.49	20.14	93.34	94.85	76.24	34.45	124.43	85.25	51.82	71.54	144.97	44.01	40.73	95.92	153.72	73.48	312.56	48.79	116.42	148.1	74.11	18.35	444.45	65.56	203.77	148.43	186.61	156.66	45.53	49.01	238.05	62.71	103.43	23.29	241.75	71.38	102.55	84.53	78.78	110.24	43.58	35.62	148.66	68.77	99.75	2.54
rno-miR-196b-5p	258.82	198.21	159.94	134.28	230.03	226.68	207.63	163.17	261.31	191.81	134.17	203.09	218.4	199.49	148.03	239.8	208.05	169.36	555.67	165.15	199.46	203.45	159.81	76.21	422.88	159.48	294.81	195.89	307.57	311.24	110.04	193.87	367.45	105.96	284.65	168.02	428.16	280.5	195.5	192.53	183.27	230.17	103.66	129.52	175.87	118.57	160.12	86.46
rno-miR-199a-3p	932.52	552.05	889.13	144.35	2215.83	1287.07	569.35	168.61	1646.66	852.49	773.56	290.79	1734.04	422.46	561.33	373.51	1073.36	712.38	1156.28	309.65	1430.48	1237.18	1489.23	472.75	6154.72	1478.19	1546.68	400.88	2111.5	1934.9	614.7	189.51	2016.05	1538.87	1151.85	128.1	1124.29	329.33	2150.52	313.06	691.6	827.39	920.37	160.28	1410.86	346.23	3898.12	122.06
rno-miR-199a-5p	382.73	544.71	331.22	881.2	540.91	406.89	444.45	447.82	931.17	495.99	345.14	754.66	527.18	327.11	173.86	700.51	869.29	378.14	917.26	345.3	603.78	776.41	369.41	1541.04	1103.22	439.36	565.78	629.08	429.39	748.02	271.3	307.14	773.43	663.12	296.14	234.57	1628.18	339.35	354.85	618.29	213.95	536.65	229.76	378.85	373.12	187.34	420.87	297.51
rno-miR-19a-3p	6877.45	6852.22	6878.79	6465.5	5500.99	7419.84	6900.37	6309.31	7277.23	5405.53	5565.77	6330.37	7501	6172.6	8591.79	8192.53	4150.34	6080.73	5648.6	6847.91	5517.05	6202.34	5103.45	6301.03	5380.88	6028.12	7028.87	8130.6	5474.01	6044.35	6179.23	8078.3	6083.71	6689.59	7232.89	7170.04	5255.9	6986.09	6060.54	7076.69	5595.81	5186.02	7600.64	8588.94	5973.8	7989.38	6233.5	6453.76
rno-miR-19a-5p	54.12	66.07	39.04	78.89	47.77	59.75	72.99	41.7	62.22	62	65.7	50.77	43.3	61.61	58.62	39.24	59.63	62.72	71.5	69.44	55.05	67.32	33.58	38.1	20.14	61.78	65.03	49.48	43.2	59.14	60.71	52.28	51.36	50.45	52.16	46.58	77.19	101.43	42.79	68.87	28.19	48.46	68.66	90.67	32.06	99.6	37.62	43.23
rno-miR-19b-3p	36618.6	41609.6	34694.9	53454.5	27008.9	34828.6	39833.6	59291.2	36508.5	35835.4	31832.7	52595.4	35993.1	37600.3	40766.3	51498	29021.9	32832	33597.4	47575.1	30289.2	31150.8	27234.6	43956.2	24751.2	34565.1	36262.9	52692.4	25083.2	26761.7	38113.2	51592.4	29048.5	34008	37269.5	54174.6	31651.9	41226.6	26160.3	52471.8	29656.6	35230.1	36608.8	60749.1	28917.7	40371.4	25784.5	53239.7
rno-miR-1b	44.7	46.98	127.2	23.5	35.28	41.73	116.79	114.22	143.1	42.62	385.86	120.01	73.43	24.94	36.76	29.07	104.69	46.6	151.17	24.4	37.91	61.34	32.42	46.57	152.47	73.75	95.38	120.16	11.23	24.9	129.01	26.14	31.61	4.32	126.41	61.55	32.04	21.29	47.95	126.79	14.1	12.11	34.33	30.76	7.77	9.49	38.5	25.43
rno-miR-200a-3p	717.63	381.74	598.21	280.31	772.42	719.88	494.74	242.94	412.7	495.99	779.12	258.48	583.66	404.86	326.86	369.15	647.99	638	1121.55	803.21	605.59	698.62	1002.86	303.41	1406.71	1282.15	1080.61	814.88	928.75	866.29	641.26	381.21	723.05	385.62	1144.78	256.19	399.03	236.67	825.53	386.63	715.65	582.69	711.07	304.38	766.64	301.17	1051.75	277.17
rno-miR-200b-3p	85.49	36.71	46.6	36.93	81.58	80.62	51.91	21.76	53.92	60.06	63.85	34.62	64.01	36.67	28.81	69.76	60.96	63.62	145.05	138.87	64.08	80.78	64.85	45.16	103.56	95.18	96.46	104.01	114.91	91.3	49.33	41.39	117.55	50.45	119.34	41.59	36.41	21.29	91.48	81.4	89.56	44.82	80.55	27.52	64.13	18.97	112	30.51
rno-miR-200b-5p	68.23	32.3	51.64	36.93	43.36	43.63	56.77	27.2	24.89	44.56	42.56	30	37.66	27.87	37.75	46.51	43.73	50.18	46.99	86.33	37.91	34.41	63.69	31.05	46.03	47.28	46.61	55.54	58.75	35.27	41.74	31.59	44.45	22.34	71.6	51.57	14.56	22.54	64.18	46.96	52.24	55.72	46.88	14.57	52.47	40.31	53.37	25.43
rno-miR-200c-3p	407.05	192.34	136.01	231.63	210.19	301.61	218.98	215.75	197.02	184.06	225.78	267.71	235.35	196.56	89.42	513.03	219.97	225.81	980.59	645.57	277.07	279.75	230.45	158.06	312.12	417.3	543.02	636.15	466.54	269.74	182.13	238.53	434.62	176.59	653.28	277.82	200.97	167.8	202.88	377.24	309.31	341.62	160.44	244.47	241.94	128.06	274.75	104.26
rno-miR-203a-3p	14969.8	7117.97	8131.88	4530.21	9063.96	9112.84	10720.4	8562.89	11707	13895.5	8424.99	11631.5	16660.7	12427.3	7580.41	23221.6	12356.9	11916.8	60794.4	20883.4	11869.8	9046.21	10598.3	4360.63	8289.24	16903.7	32025	19244	12926.5	11122.8	6985.55	5715.91	24948.3	7669.14	39464.4	7175.04	7172.43	6185.93	5447.48	8764.08	5818.88	12592.5	3377.77	14066.1	5312.09	4764.22	8659.87	10377.4
rno-miR-204-5p	73.72	61.67	28.97	90.64	58.79	74.93	45.42	36.26	39.4	34.87	20.36	85.39	39.54	27.87	10.93	77.03	51.68	52.87	212.46	65.68	50.54	101.73	11.58	132.65	126.58	82.58	133.32	122.18	88.99	56.02	26.56	23.96	91.86	149.92	89.28	28.28	77.19	22.54	19.92	42.26	26.54	87.22	36.31	58.28	29.15	26.09	48.12	27.97
rno-miR-205	5613.17	3387.2	2260.61	1446.85	1857.18	5335.11	3730.8	2761.23	3859.48	5645.78	3235.83	5273.39	3767.45	2660.9	1763.46	6702.85	4880.49	2905.96	31252.2	7938.25	5215.61	6727.43	3621.17	1614.42	4819.93	9573.89	10496.1	6482.67	3938.77	3645.7	2191.28	2587.84	8883.07	2060	9493.28	2878	3853.45	3042.87	2228.72	4295.16	2548.3	4410.72	1193.05	5078.89	1835.48	1996.75	3843.87	4322.85
rno-miR-20a-5p	817.23	820.74	1105.74	429.69	748.16	915.27	901.88	375.3	1095.01	544.43	842.96	318.48	1044.94	894.79	1079.94	732.49	716.9	945.35	794.69	574.26	804.14	902.08	757.35	448.76	727.81	937.97	776.05	790.64	880.37	976.27	1022.6	760.23	814.92	802.95	956.49	332.72	694.67	995.51	914.8	442.98	836.72	806.8	1113.82	362.66	853.12	879.8	825.12	272.09
rno-miR-20b-5p	87.84	55.79	64.23	68.82	54.39	55.96	90.84	50.76	58.07	65.87	72.17	64.62	33.89	32.27	27.82	34.88	49.03	28.67	22.47	35.66	42.42	37.4	39.37	39.51	30.21	50.43	39.02	43.42	25.92	17.64	55.02	58.81	44.45	15.14	61.88	43.25	36.41	37.57	45	67.31	82.1	61.78	63.38	43.71	51.5	59.29	23.62	53.4
rno-miR-21-3p	55.68	66.07	51.64	85.6	47.77	36.99	53.53	114.22	49.77	96.87	44.42	73.85	39.54	44.01	34.77	74.12	51.68	34.95	34.73	65.68	34.3	61.34	78.75	52.21	31.64	45.39	34.68	54.53	25.92	47.72	45.53	108.92	40.5	18.74	22.1	104.81	49.52	38.82	29.51	120.53	52.24	42.4	25.09	79.33	28.18	42.69	20.12	99.17
rno-miR-21-5p	44708.5	30596.4	46950.1	28517.3	71110.9	53961	43193	20035.7	38343.9	43259.8	53015.9	19002.7	38199.8	37788.1	28982.4	24026.8	31954.4	38836.6	27162.3	27104.5	40447.9	46632.8	67293.2	29859.7	66141.3	56756.9	42736.8	41230.6	61913.5	54449.9	41167.7	23940.8	41472.8	42793.6	44869.2	18868.4	31284.9	22553.6	49169	29396.2	49726.2	50599.2	46040.9	17639.3	48655.2	21919.2	55031.3	12836.3
rno-miR-210-3p	808.6	823.68	695.18	555.58	963.5	634.52	673.17	839.43	941.54	1371.73	850.36	844.66	1186.15	910.93	771.95	765.91	1641.85	828.86	862.1	835.11	1131.75	767.44	1016.75	618.11	1195.27	681.42	675.25	530.12	1147.33	826.87	738.02	801.62	777.38	627.8	670.07	850.09	1328.17	945.42	722.99	730.99	982.67	776.51	523.57	573.14	918.22	796.8	647.5	1055.28
rno-miR-212-3p	25.1	22.02	20.15	15.11	36.75	23.71	30.82	29.01	33.18	46.5	46.27	13.85	20.71	24.94	10.93	11.63	30.48	31.36	30.64	37.53	27.98	23.94	33.58	12.7	38.84	31.52	33.6	19.19	30.24	26.97	11.38	19.6	23.71	17.3	23.87	33.27	17.48	15.03	20.66	15.65	25.71	20.59	12.54	14.57	16.52	23.71	23.62	20.34
rno-miR-214-3p	753.7	433.13	569.24	208.13	1097.26	704.71	609.91	170.42	912.51	831.17	829.08	189.24	1063.77	447.4	405.35	287.76	1089.27	638.9	594.48	347.18	1422.36	830.27	1136.03	492.51	2334.45	1255.04	720.77	458.43	1018.6	820.64	637.46	139.41	880.11	892.33	763.78	146.4	731.08	298.03	883.08	248.88	650.14	718.36	470.09	105.24	998.87	424.49	1238.12	185.63
rno-miR-218a-5p	162.35	138.01	113.35	95.67	160.22	147.01	162.21	168.61	236.42	232.5	172.11	182.32	197.69	130.55	74.51	142.43	270.33	164.88	580.18	212.06	222.02	185.5	116.96	105.84	175.48	274.84	334.91	146.42	139.96	195.05	153.67	71.88	297.32	102.35	182.1	79.85	413.6	159.03	130.58	169.05	98.68	335.56	88.47	140.86	146.72	109.09	138.25	155.11
rno-miR-22-3p	7158.23	9860.62	6256.65	11727.5	6379.98	5969.63	10102.4	19299.6	8131.67	14211.3	10597.6	16304.8	8291.77	6894.3	4691.31	9517.98	14914.5	8422.16	10239	12128.8	8723.68	7780.61	5059.44	9062.76	5327.66	10944.3	7781.07	10050.1	5201	5260.01	11100.6	9291.62	7751.08	8203.24	7658.1	12686.5	8496.24	7787.5	4060.53	12190.5	6066.82	7108.52	5140.6	11079	6614.13	6896.14	3813.25	14616.3
rno-miR-22-5p	265.09	185	216.62	142.67	205.78	162.19	285.49	219.38	284.12	199.56	381.23	189.24	308.78	165.76	126.17	104.64	396.22	255.38	232.89	153.89	286.1	191.49	135.49	118.54	148.15	358.67	204.85	215.08	174.52	149.4	364.27	107.83	233.12	195.33	279.34	106.47	183.5	145.26	126.15	134.62	204.83	182.92	171.66	127.9	222.51	184.97	145.25	185.63
rno-miR-221-3p	4253.21	5169.63	3726.54	6619.92	2646.5	3454.31	4715.41	8100.57	4021.24	5725.21	5379.78	8112.01	3372.06	3395.81	2983.48	4692.86	4257.68	3468.69	4755.85	6200.47	4292.35	3891.05	2595.15	4831.97	2046.78	4525.98	4607.51	5589.03	2513.24	2639.34	4196.64	4614.77	4057.78	3330.74	4196.35	6829.01	4051.51	4449.11	2196.99	5974.72	3324.48	5474.34	3216.01	6901.91	3290.06	4218.79	2379.12	6247.79
rno-miR-222-3p	770.96	772.29	654.88	666.36	609.26	698.07	739.67	679.88	736.23	771.11	929.02	814.66	615.67	602.88	509.67	693.25	466.45	648.75	668.03	883.9	844.75	783.89	584.81	684.43	537.94	950.58	752.2	995.62	569.35	660.87	637.46	590.32	700.33	575.19	728.42	707.02	589.81	559.74	666.92	759.17	660.92	854.04	660.24	722.09	676.28	604.72	709.62	620.46
rno-miR-223-3p	14498.4	15736.5	15603.9	14352.7	15523.3	17625.3	19074.1	15720.7	12211	13548.7	20839	12723	10457	14071.7	10647.4	11051.3	12769	12217.9	11803.8	14024.2	11602.7	10952.1	11204	9281.5	6576.16	17263	11459.7	13126.9	10876.3	10749.3	15733.6	12462.2	16106.7	8413.71	15196.9	13824.4	9305.96	10695.1	9922.62	13026.4	13390	16973	16447.8	13303.5	11531.7	9988.5	10361.7	8223.59
rno-miR-223-5p	37.65	44.05	40.3	13.43	52.92	65.44	64.88	38.07	37.33	50.37	61.07	48.46	28.24	33.74	32.79	55.23	25.18	35.84	38.81	71.31	37.91	47.87	35.9	23.99	27.33	38.45	45.52	39.38	51.84	49.8	32.25	53.37	41.49	24.51	47.74	39.93	33.5	30.05	45	59.48	60.54	39.98	60.74	25.9	34.01	26.09	39.37	7.63
rno-miR-224-5p	298.82	312.73	250.62	140.99	300.59	324.37	436.34	235.69	396.11	658.74	334.96	401.56	308.78	215.63	255.33	415.66	624.14	314.52	759.96	296.51	867.31	400.92	331.2	125.6	487.6	525.72	588.54	268.6	297.2	449.23	252.33	252.69	740.83	149.2	436.7	189.65	380.1	254.2	236.08	389.76	292.73	592.38	190.81	229.9	254.58	177.86	366.62	188.17
rno-miR-23a-3p	18008.1	19067.9	16358.2	18647.9	14200.4	13962.3	21838.2	24361.5	18399.4	26444.5	22912.7	23535.2	16237.1	13556.8	10975.2	16508.6	25906.5	12441	20737.4	21910	20318.2	18660.9	17868.4	19875.4	18471.3	22580.7	18197	22606.5	11836.2	12425.9	18583.2	14881.2	19516.5	13456.3	15981.9	19622	15814.3	12934.1	9937.37	19916.8	13133.7	16156.5	11307.9	16404	16666	13915.6	11838.7	21449
rno-miR-23a-5p	32.94	35.24	25.19	47	37.48	21.81	30.82	39.89	39.4	32.94	25.91	73.85	35.77	22	27.82	82.84	38.43	25.09	40.86	58.18	26.17	26.93	18.53	38.1	18.7	13.24	30.35	44.43	23.33	29.05	22.77	47.92	31.61	19.46	28.29	38.26	50.97	41.32	16.97	64.18	36.49	37.55	27.07	48.57	43.72	14.23	28.87	40.69
rno-miR-23b-3p	2138.76	2020.28	1833.67	2046.06	1797.65	1751.81	2215.77	2474.77	2430.58	3152.26	2231.86	2709.39	1892.2	1742.64	1202.14	1963.47	3061.07	1618.3	3148.1	2195.69	2301.4	2641.91	2653.05	2516.18	3206.09	2672.72	2368.25	2455.74	1732.23	2175.59	1809.94	1639.19	2909	1626.81	1879.39	1921.44	2558.77	1711.77	1447.45	2271.24	1457	2260.48	1263.69	1610.93	1876.29	1515.35	1798.12	2319.08
rno-miR-24-2-5p	1093.3	967.56	919.35	1262.22	1089.91	817.58	1159.79	1481.24	974.72	1344.6	1368.54	1516.24	1041.18	827.32	736.18	989.73	1413.92	815.42	1005.1	1229.21	1110.99	943.96	1067.71	1313.83	825.62	1098.72	1121.8	1100.64	864.82	762.55	961.89	1007.47	1023.34	853.41	1001.57	1284.29	897.1	666.18	665.44	1321.11	881.5	1045.44	841.14	989.23	998.87	754.12	770	1444.34
rno-miR-24-3p	9219.35	5022.81	9488.25	3706.08	15310.9	9322.46	8298.61	3299.7	10342.4	6147.58	13171.9	3851.76	11712.8	6835.62	6122.94	3896.43	10151.9	8938.3	9082.7	4817.37	11024.2	8301.21	13214.3	4793.87	17421.3	14381	9489.24	5658.7	15124.4	13264.1	10408.1	4060.39	11496.7	9714	11825.3	2603.51	7564.18	4604.38	13089.7	4659.88	9320.82	8508.91	11638	3191.1	11716.3	5250.36	18923.6	3369.28
rno-miR-25-3p	35319.8	38618.8	39243.9	45847.6	30435.9	39367	40145.1	52972.8	31840.2	42031.4	32215.8	46398.9	34743	50434	46323	38731.8	34576.9	42444.2	35393.1	38948.1	33225.1	40078.9	34152.7	35010.6	30327.7	27908.5	39053.8	34903.4	33836.8	40353.7	35690.4	45195.8	34598.8	32076.3	34747.4	54550.6	39140.4	41553.4	38586.1	45645.5	35274	42137.5	38625.1	48637.2	33184.3	44993.3	37731.7	52125.9
rno-miR-25-5p	407.05	403.76	413.08	411.23	323.37	362.31	394.17	391.61	288.27	279	350.69	371.56	306.89	338.85	344.74	376.42	320.68	394.27	261.49	373.45	330.32	438.32	362.46	318.93	372.53	356.78	313.24	385.73	273.01	354.82	352.88	383.38	341.77	311.38	339.46	367.65	301.46	371.91	371.82	347.5	467.7	547.55	447.64	576.37	399.35	419.74	371.87	305.14
rno-miR-26a-5p	18917.1	20000.2	18261.2	30400.6	13263.4	16822	17096.8	26152.8	15357	15199.4	16854.6	28690.9	8994.05	11343.3	9504.82	25602.2	13386.6	16946.5	19722.1	23508.9	14943.8	17892	8074.96	43129.3	12838.8	14347	9464.31	27117.1	16543.9	11878.1	11104.4	23741.5	19206.3	20710.3	11759	25524.4	21766.3	17444.6	12235.4	25797.6	12839.3	14635	10822.6	26479.2	15798.3	13761.5	16903.2	24533.5
rno-miR-26b-5p	11095.4	11412.5	10090.2	10297.5	8162.2	10244.4	9977.47	9293.54	8859.6	8765.1	10469.9	8622.04	6627.39	8004.72	7267.46	9724.36	7856.76	10217	9521.92	9388.9	9201.11	8393.96	4312.51	12648.6	5084.58	10133.6	7579.47	11046.8	8336.29	6913.75	8641.82	9267.66	9577.48	12148.1	9160.9	8975.03	10318.1	9754.73	7014.44	10160.3	7842.26	10817.8	8633.25	9221.98	8903.37	7932.46	8286.24	7318.33
rno-miR-27a-3p	6923.73	4378.26	5576.58	3502.98	7151.66	5680.35	6585.68	3629.67	6049.5	6101.08	8770.14	3484.82	6621.74	4284.73	4134.95	3040.41	6880.13	5839.69	6140.94	3991.65	7098.25	5186.57	5462.44	3303.63	5984.99	10578.7	7877.53	5186.13	6251.57	6155.36	6251.33	3548.48	7216.69	5389.3	6975.65	2863.03	5130.65	3841.79	4922.21	4007.15	4382.61	6184.22	5958.63	3071.29	6131.21	4493.88	5742.62	3267.57
rno-miR-27a-5p	14.9	17.62	16.37	31.89	28.66	10.43	17.84	10.88	45.63	7.75	12.03	30	28.24	33.74	20.86	43.6	7.95	5.38	16.34	13.14	17.15	2.99	11.58	15.52	18.7	19.54	22.76	31.3	12.96	29.05	9.49	32.67	20.74	8.65	22.98	16.64	30.58	22.54	9.59	37.57	19.07	21.81	11.88	35.62	23.32	4.74	7	25.43
rno-miR-27b-3p	9505.61	10171.9	6625.65	8536.74	7849.85	7994.61	10178.6	11277	10968.7	13500.3	10510.6	11375.3	10521	8660.41	6441.86	8625.63	14368.5	9294.04	16271.6	10164	11059.4	10449.4	6931.98	9267.39	9811.01	14543.6	14748.1	10676.2	8737.17	9496.03	9311.54	6986.96	12599.1	9275.76	11007.6	7797.22	12507	8734.18	6408.76	10180.7	6396.87	11507.1	6616.88	8543.6	8381.58	8188.58	7523.24	9967.99
rno-miR-28-3p	258.03	174.72	287.14	201.42	395.4	233.32	248.18	123.29	309.01	308.06	244.28	191.55	248.53	186.29	167.9	215.1	257.08	204.3	228.8	212.06	222.02	267.78	365.94	276.6	464.59	221.89	240.62	245.37	397.42	316.43	221.97	168.82	217.31	273.9	230.72	151.39	187.87	167.8	289.93	195.66	297.7	165.96	158.46	108.47	301.22	116.2	270.37	142.4
rno-miR-28-5p	132.55	102.78	108.31	82.25	141.11	102.43	85.97	52.58	122.36	100.75	93.46	90.01	146.86	80.68	73.52	69.76	99.39	103.05	108.27	88.2	90.25	98.73	154.02	115.72	175.48	119.77	82.37	95.93	126.14	102.71	144.19	62.08	78.03	182.36	92.82	63.22	91.75	80.14	92.96	67.31	102	76.32	83.85	53.43	89.39	26.09	100.62	89
rno-miR-296-5p	73.72	151.23	80.6	115.81	74.23	93.9	87.59	114.22	58.07	94.94	60.15	108.47	80.96	104.15	76.5	87.2	56.98	67.21	36.77	61.93	112.81	172.04	116.96	93.14	81.99	97.71	44.44	100.98	41.47	74.7	75.89	67.53	62.23	59.1	48.62	149.72	77.19	63.86	92.96	98.61	120.24	104.18	67.34	76.09	56.36	59.29	55.12	76.29
rno-miR-298-5p	139.6	174.72	114.6	117.49	103.63	97.69	141.12	90.65	85.03	145.31	75.88	115.39	111.08	177.49	112.27	87.2	125.89	141.58	91.93	67.56	127.25	179.52	126.23	103.02	89.18	85.73	105.13	70.68	120.95	127.61	96.76	90.4	109.64	112.44	96.36	121.44	152.91	180.32	88.53	106.44	107.8	141.73	98.38	124.67	105.91	154.14	63.87	109.34
rno-miR-29a-3p	23184.4	14275.6	24788.6	13884.4	30322	22128.6	21156.9	10568.1	17267.1	17419.8	25049.2	9572.87	16739.8	16380.5	13108.2	10198.1	18373.1	19090.8	15852.9	14031.8	18002.4	18300.3	29042.3	16094.8	22050	29957.8	19687.3	17962.6	21888.3	23871.3	22601.5	11194.4	19736.8	22936	21361	8497.58	13108.4	10415.9	22311.5	13200.1	19218	21450.3	23959.3	10245.2	20271.8	10877.8	24019.6	8813.53
rno-miR-29b-3p	232.15	127.74	241.8	137.64	318.23	213.4	202.76	92.46	161.76	166.62	261.86	80.77	165.68	158.42	123.19	46.51	145.77	181.01	124.62	93.83	184.11	130.15	229.29	180.63	241.64	283.03	183.17	135.31	240.18	219.95	229.56	76.24	243.98	236.42	214.81	101.48	112.14	97.67	297.31	117.4	195.7	165.96	262.77	98.76	257.49	125.69	315	63.57
rno-miR-29c-3p	2854.04	3310.85	2989.79	4689.67	3051.45	2682.26	3703.23	4224.34	2874.39	4967.66	4120.43	4112.55	2577.53	3316.6	1946.27	2739.56	4818.21	3434.64	3724.19	4419.52	2666.02	3072.75	3229.75	5784.53	2274.04	4551.19	3304.7	4284.42	2203.08	2683.96	4010.72	3251.14	2951.48	4633.92	3061.29	3450.27	2595.18	2247.72	2361.51	4387.52	2326.06	3070.91	2732.06	3445.29	2501.07	2086.87	2158.62	3877.85
rno-miR-301a-3p	880.76	1409.5	906.76	2039.35	558.55	862.15	1140.33	2365.99	1045.23	1092.73	997.49	2328.6	935.74	1342.19	1168.36	1591.42	1054.81	1060.05	1180.79	1550.12	953.95	1108.52	507.22	1487.41	540.82	997.86	1141.31	1409.63	599.58	725.2	1119.36	1732.85	885.05	1057.39	892.84	2126.06	1240.79	1601.58	783.48	1654.51	837.55	910.98	917.73	1949.31	728.75	1712.18	654.5	1940.2
rno-miR-301b-3p	15.69	32.3	15.11	45.32	12.49	11.38	34.06	63.46	10.37	34.87	33.31	41.54	15.06	32.27	11.92	11.63	13.25	15.23	24.51	60.05	25.27	28.42	10.42	22.58	10.07	22.69	13.01	30.29	18.14	12.45	17.07	32.67	6.91	10.81	22.1	44.92	13.11	28.8	12.54	15.65	24.88	25.44	18.49	21.05	11.66	30.83	11.37	30.51
rno-miR-3068-3p	32.94	36.71	45.34	23.5	42.63	41.73	47.04	45.33	55.99	46.5	42.56	25.39	26.36	20.54	30.8	27.61	34.45	28.67	24.51	31.9	33.39	34.41	33.58	31.05	40.27	39.71	22.76	30.29	38.88	26.97	26.56	20.69	27.66	31.71	43.32	31.61	42.23	18.78	27.3	34.44	38.15	33.92	31.69	19.43	32.06	21.34	20.12	38.14
rno-miR-30a-3p	575.67	690.07	567.99	1067.51	499.02	508.38	653.7	1270.93	549.58	955.17	794.85	1317.77	596.84	668.89	507.68	764.46	882.54	699.83	788.56	885.78	606.49	614.85	463.21	1078.16	389.79	692.76	616.72	968.36	535.65	485.54	624.18	738.45	603.53	876.47	617.03	900	586.9	612.33	474.37	1022.14	583.79	757.13	527.53	905.04	548.99	469.54	417.37	1042.57
rno-miR-30a-5p	8291.53	7333.8	8226.34	7521.26	9521.83	8044.87	9023.68	6836.9	8227.06	9220.4	13597.5	7225.81	7497.24	8424.24	6621.68	6019.77	9931.93	9393.5	8504.56	7058.1	9269.7	8311.68	9323.32	9086.75	9159.44	11218.5	9160.83	9355.44	9472.39	8419.13	9063	6162.47	8865.29	11589.5	9143.22	5943.98	7686.52	6773.21	8257.54	7262.96	8474.15	9587.06	7940	5388.12	8390.33	6054.28	8609.12	5571.39
rno-miR-30b-5p	506.65	356.78	630.95	191.35	734.2	551.06	399.03	177.68	472.84	269.31	456.18	214.63	502.7	306.58	334.81	202.02	491.63	420.26	433.09	251.47	369.13	423.36	579.02	266.72	611.3	521.31	351.17	259.51	635.01	607.96	574.86	245.06	485.99	535.54	435.81	153.05	292.72	220.39	637.41	262.97	402.19	362.21	569.78	178.09	459.6	246.63	763	155.11
rno-miR-30c-5p	879.98	509.48	887.87	421.3	905.44	795.76	765.63	310.03	676.08	329.37	756.91	325.4	672.15	404.86	423.23	482.51	511.5	685.49	616.95	486.05	589.34	668.7	636.92	556.01	781.03	865.48	583.12	507.91	1000.46	816.5	588.14	408.43	790.22	547.07	587.86	309.43	518.45	415.73	976.03	468.02	587.94	421.57	847.74	372.38	789.96	405.52	1164.62	267
rno-miR-30d-5p	3065.8	1863.18	3321.01	1112.83	5356.21	3282.63	2793.24	788.66	2861.95	2104.09	4929.15	888.51	2875.01	2646.24	2161.86	1056.58	3163.11	4246.48	2755.86	1514.46	3475.57	2778.04	4664.55	1752.72	5113.35	4787.58	2893.92	2261.87	5240.75	4148.87	3441.55	938.86	3342.63	4400.38	3760.54	703.7	2062.16	1671.7	4703.1	1120.75	3648.72	3653.6	4120.53	783.61	3760.34	1719.29	5668.25	605.2
rno-miR-30e-3p	1155.26	1270.02	1016.33	1742.26	695.98	804.3	1023.54	1987.07	759.04	1102.42	1091.87	1698.56	674.04	950.53	632.86	1309.47	934.22	930.12	1064.35	1471.3	861.9	906.57	598.7	1480.35	486.16	953.73	778.22	1500.51	695.48	610.04	889.79	1237.29	754.66	935.58	822.12	1696.86	956.81	838.98	655.85	1753.13	852.47	1085.42	763.23	1810.07	789.96	822.89	653.62	1670.65
rno-miR-30e-5p	1558.39	1007.2	1734.18	740.21	2358.41	1601.01	1182.5	678.07	1412.31	705.24	1895.05	634.65	1404.56	1311.38	1076.95	662.73	1213.83	1672.96	1184.88	765.68	1415.14	1347.88	1682.62	900.35	1822.39	2079.55	1254.03	1023.9	2540.89	1995.07	1751.13	698.15	1511.3	1567.7	1569.98	543.99	1204.39	976.73	2316.51	777.95	1459.49	1355.56	2279.79	735.04	1715.96	1124.06	2935.62	610.28
rno-miR-31a-5p	1354.47	554.99	396.71	569	574.72	575.72	446.07	391.61	671.94	835.05	547.79	583.88	578.01	852.25	236.45	976.65	712.93	896.07	5276.79	2779.33	607.39	1087.58	354.36	461.46	729.25	1255.04	2296.71	1589.36	1561.16	563.35	546.4	600.13	974.94	846.92	1462.14	447.5	1058.75	560.99	531.91	981.44	768.72	964.28	384.26	573.14	675.31	415	511	302.6
rno-miR-32-5p	40	22.02	44.08	25.18	42.63	56.91	29.2	21.76	33.18	27.12	34.24	6.92	35.77	32.27	35.77	23.25	41.08	45.7	30.64	24.4	23.47	25.43	30.11	21.17	18.7	41.6	26.01	19.19	25.92	35.27	41.74	20.69	40.5	38.2	27.4	19.96	18.93	31.31	41.31	18.78	22.39	23.02	54.14	17.81	22.35	11.86	42	30.51
rno-miR-320-3p	13360.4	15764.4	9420.24	16403.8	13017.2	12748.3	14624.8	20124.5	11609.6	15143.2	16851.8	17654.9	13567.3	12362.8	10004.5	12879.6	17580.6	13113.1	11387.1	20971.6	14281.3	11694.1	6520.88	14916.4	5588.01	13478.3	12424.4	16195.6	11259.9	8494.87	15422.5	13221.3	11077.9	12342	12904.6	16872.1	12952.6	12259.1	8616.08	16205.5	14358.5	16217.1	11444.5	13949.5	15026.8	18141.5	9624.12	14674.8
rno-miR-322-3p	2090.92	1079.15	748.08	334.02	2902.26	1100.22	1070.58	391.61	2741.66	1610.03	1403.7	244.63	4369.94	771.57	806.72	534.83	2823.87	907.72	817.16	493.56	3020.71	1380.79	1329.42	637.86	3053.63	1664.15	1167.32	502.86	3858.42	1491.89	1202.84	325.66	1739.47	1573.47	1021.9	276.15	2646.15	1138.26	1462.2	411.67	2669.37	996.99	781.72	238	3728.28	1074.26	1220.62	297.51
rno-miR-322-5p	293.33	201.15	153.65	112.46	326.31	159.34	149.23	87.02	335.97	215.06	208.2	83.08	417.98	118.82	96.37	109	386.94	148.75	157.3	103.22	386.27	242.35	210.76	187.69	349.52	234.49	154.99	154.49	412.97	211.65	195.41	114.36	244.97	196.05	134.37	81.52	425.25	184.08	163.78	129.92	310.97	168.39	105.64	56.67	365.35	199.2	136.5	127.14
rno-miR-324-3p	43.92	52.86	44.08	50.35	77.17	60.7	45.42	48.95	49.77	62	56.44	34.62	48.95	55.74	55.64	45.05	39.75	47.49	44.94	43.16	36.1	53.86	55.59	40.92	90.62	39.08	39.02	38.37	53.57	71.59	39.84	49.01	44.45	38.92	38.9	41.59	52.43	40.07	85.58	70.44	52.24	33.92	35.65	29.14	54.41	37.94	55.12	10.17
rno-miR-324-5p	124.7	96.9	129.72	97.35	85.25	110.02	115.17	99.72	128.58	67.81	112.89	90.01	65.9	63.08	78.49	113.36	95.41	89.61	98.06	108.85	105.59	100.23	83.38	119.95	129.45	104.64	92.13	144.4	114.91	151.47	91.07	135.06	128.41	86.49	91.05	61.55	112.14	86.4	105.5	111.14	98.68	88.43	110.26	76.09	104.94	106.71	81.37	63.57
rno-miR-326-3p	43.92	30.83	94.45	26.86	69.08	60.7	35.69	47.14	58.07	56.19	52.74	20.77	32.01	52.81	63.58	47.96	29.15	25.09	38.81	22.52	39.71	37.4	88.01	33.87	57.53	37.19	42.27	24.23	37.15	53.95	45.53	50.1	54.33	52.62	51.27	29.94	24.76	17.53	56.81	34.44	72.97	37.55	56.12	16.19	44.7	16.6	58.62	15.26
rno-miR-328a-3p	248.62	161.51	372.78	82.25	478.44	349.03	145.99	88.84	298.64	182.12	267.42	83.08	355.85	176.02	262.28	132.25	176.24	216.85	157.3	97.59	251.8	206.45	391.41	115.72	676.03	249.62	220.02	137.33	407.79	392.17	203	140.5	251.88	300.57	281.11	61.55	133.98	111.45	534.12	108.01	338.34	168.39	361.81	77.71	337.17	144.66	581	73.74
rno-miR-33-5p	365.48	296.58	439.53	419.62	468.89	368	520.69	596.48	418.92	337.12	351.62	380.79	301.25	253.77	224.53	289.22	414.77	280.47	469.87	382.84	305.05	424.86	509.53	280.83	382.6	375.06	255.79	367.55	342.13	381.79	383.24	477.05	386.22	189.57	222.77	336.04	439.81	316.81	285.51	516.55	304.34	225.32	281.26	471.14	283.73	272.72	227.5	561.97
rno-miR-330-3p	86.27	80.75	84.38	70.5	82.31	97.69	97.33	34.45	89.18	67.81	136.95	50.77	103.55	70.41	81.47	84.29	64.93	117.39	71.5	95.71	77.62	80.78	68.32	91.73	56.1	90.77	98.63	101.99	77.76	64.32	87.27	79.51	66.18	110.28	98.12	36.6	56.8	83.9	75.99	54.79	85.41	66.63	73.95	37.24	104.94	87.74	79.62	40.69
rno-miR-331-3p	26.67	22.02	21.41	35.25	18.37	14.23	16.22	39.89	20.74	17.44	18.51	25.39	20.71	17.6	17.88	27.61	25.18	19.71	36.77	61.93	24.37	26.93	8.11	46.57	12.95	15.13	18.43	32.31	9.5	30.09	13.28	31.59	17.78	20.18	12.38	36.6	17.48	36.31	17.71	45.39	9.95	23.02	18.49	34	19.43	23.71	9.62	22.89
rno-miR-335	52.55	58.73	32.74	70.5	104.36	51.22	56.77	14.5	29.03	29.06	56.44	13.85	71.55	55.74	23.84	7.27	147.09	50.18	69.46	30.03	39.71	37.4	34.74	177.81	58.97	124.81	74.79	49.48	103.67	45.65	43.64	13.07	58.28	958.64	68.95	11.65	43.69	21.29	43.53	25.04	39.8	82.38	68.66	30.76	85.51	35.57	61.25	12.71
rno-miR-339-3p	83.92	102.78	128.46	88.96	158.75	147.96	144.37	76.15	128.58	83.31	139.72	99.24	124.26	137.89	101.34	71.21	103.36	96.78	73.54	82.57	123.64	97.24	160.97	88.91	125.14	118.51	95.38	86.84	123.55	150.43	132.81	75.15	90.88	83.61	108.73	79.85	85.92	115.2	119.51	70.44	129.36	118.72	139.31	59.9	122.43	90.11	134.75	58.49
rno-miR-339-5p	365.48	324.48	473.53	290.38	413.77	405.94	510.96	422.43	483.21	445.62	389.56	362.33	376.56	385.79	421.24	395.31	363.09	382.62	414.71	305.89	339.34	378.48	522.27	323.17	474.66	378.22	331.66	283.74	387.05	437.82	383.24	431.31	347.7	318.59	338.57	292.79	387.38	442.03	371.82	367.84	330.87	283.47	365.77	328.66	309.96	365.2	363.12	335.66
rno-miR-340-3p	38.43	35.24	41.56	67.14	17.64	28.45	32.44	54.39	26.96	36.81	42.56	50.77	22.59	22	37.75	49.41	34.45	25.99	28.6	43.16	28.88	25.43	33.58	32.46	8.63	52.95	20.59	51.5	13.82	28.01	39.84	52.28	23.71	16.58	27.4	49.91	34.95	31.31	14.02	75.13	15.76	46.03	20.47	77.71	33.04	28.46	14.87	48.31
rno-miR-340-5p	375.68	386.14	309.81	147.71	232.97	355.67	442.83	184.93	367.08	232.5	315.53	168.47	291.83	233.23	218.57	309.56	184.19	218.64	335.03	168.9	236.46	315.65	147.07	136.89	133.77	262.86	283.97	343.32	250.55	201.27	278.89	139.41	373.38	221.28	276.69	131.42	283.98	296.77	178.53	222.27	242.97	265.3	308.33	325.42	310.93	258.49	236.25	119.51
rno-miR-341	44.7	19.09	25.19	8.39	38.95	50.27	37.31	30.82	22.81	71.69	44.42	30	18.83	8.8	8.94	15.99	116.61	42.12	85.8	39.41	84.84	38.9	54.43	16.93	90.62	49.17	37.94	15.15	29.37	20.75	17.07	6.53	22.72	11.53	30.06	41.59	23.3	20.04	21.39	39.13	14.93	15.75	9.24	9.71	29.15	35.57	14.87	35.6
rno-miR-342-3p	12915.7	8935.64	11952.9	5215.03	13930	11644.3	12050.5	5950.33	8919.74	9055.72	10962.2	4253.33	8593.02	7121.66	7422.44	5016.96	7505.6	7155.12	5681.28	6416.28	9836.47	9394.77	11551.4	4682.38	11558.6	15905.8	10882	9302.93	9391.18	8945.13	9068.69	3877.41	6024.45	6089.9	9596.71	3812.93	5796.2	4715.83	11310.3	6140.64	13478.7	8780.26	9315.27	3965	12505.3	5634.54	10237.5	3656.62
rno-miR-342-5p	101.17	86.63	108.31	135.96	120.53	77.77	76.24	85.21	62.22	44.56	66.62	73.85	84.73	88.01	51.66	79.93	54.33	55.56	36.77	95.71	65.88	104.72	67.17	83.26	106.44	97.08	59.61	145.41	82.08	64.32	53.12	84.95	36.55	40.36	39.78	71.53	46.6	62.61	106.97	109.57	113.61	81.16	71.97	66.38	82.59	45.06	80.5	48.31
rno-miR-345-3p	95.68	60.2	64.23	73.85	105.1	81.57	84.35	68.89	87.1	137.56	84.2	85.39	90.37	74.81	58.62	78.48	106.01	69.89	89.89	80.7	120.94	83.78	108.86	118.54	145.27	71.86	84.54	98.96	119.23	88.19	70.2	71.88	72.11	107.4	95.47	48.24	77.19	67.62	106.23	62.61	88.73	100.55	65.36	55.05	97.17	64.03	88.37	45.77
rno-miR-3473	94.11	85.16	93.19	107.42	80.11	57.86	66.51	150.48	255.09	131.75	82.35	126.93	118.62	71.88	76.5	87.2	168.29	78.85	102.14	120.11	96.57	85.27	104.22	66.33	123.7	57.36	110.55	66.64	74.3	141.1	64.51	78.42	88.9	122.53	59.23	83.18	136.9	60.11	50.17	167.49	64.68	190.19	41.59	103.62	55.38	109.09	52.5	129.69
rno-miR-34a-5p	367.05	217.3	288.4	186.31	436.55	281.69	356.86	112.41	369.15	199.56	291.47	110.78	284.3	252.3	162.93	199.11	229.25	221.33	406.54	247.72	271.66	336.6	380.99	203.21	394.11	327.79	295.9	301.92	457.9	433.67	305.45	206.94	348.69	245.07	373.93	93.16	297.09	191.59	263.37	197.23	278.63	329.5	247.59	153.81	260.41	161.26	268.62	101.71
rno-miR-34b-5p	57.25	70.47	49.12	236.67	41.89	41.73	25.95	143.23	55.99	32.94	61.07	120.01	20.71	11.73	7.95	90.11	33.13	30.47	40.86	93.83	34.3	67.32	18.53	258.25	23.01	40.34	7.59	119.15	30.24	29.05	22.77	57.73	34.57	53.34	22.98	134.75	66.99	40.07	27.3	175.31	56.39	32.71	14.53	139.24	32.06	9.49	11.37	61.03
rno-miR-34c-5p	117.64	83.69	91.94	130.92	101.42	84.41	102.19	139.6	85.03	93	137.87	103.85	58.37	77.74	37.75	87.2	66.26	63.62	61.29	146.38	74.01	148.1	123.91	203.21	76.23	89.51	49.86	165.6	91.58	63.29	51.22	123.08	56.3	106.68	62.76	109.8	93.21	52.59	90.74	150.27	102.83	61.78	61.4	114.95	76.76	35.57	77.87	45.77
rno-miR-351-3p	174.9	113.05	74.3	26.86	246.2	57.86	69.75	54.39	199.09	180.18	114.74	30	316.31	70.41	57.62	47.96	253.1	70.79	51.07	33.78	283.39	106.21	134.33	43.75	356.71	89.51	78.04	50.49	259.19	95.45	98.66	39.21	93.84	90.1	58.34	51.57	231.56	73.88	81.89	36	309.31	81.16	46.88	21.05	274.01	101.97	68.25	50.86
rno-miR-351-5p	381.95	283.37	175.06	172.88	512.99	220.99	170.32	164.98	410.63	364.24	381.23	186.93	453.75	156.96	126.17	279.04	457.17	215.06	175.69	172.65	649.81	305.18	317.3	510.86	995.34	279.25	156.08	217.1	783.61	283.23	178.34	247.24	328.93	273.18	156.47	179.67	655.35	256.7	344.53	236.36	565.55	241.07	132.71	127.9	546.08	215.8	291.37	195.8
rno-miR-3559-3p	46.27	41.11	55.41	35.25	42.63	32.25	58.4	36.26	43.55	52.31	60.15	27.69	47.07	60.14	54.64	42.15	72.88	62.72	40.86	61.93	47.83	52.36	63.69	73.38	46.03	82.58	69.37	52.51	63.07	70.55	77.79	49.01	42.47	49.01	46.85	28.28	23.3	55.1	56.07	57.92	65.51	35.13	60.74	30.76	45.67	66.4	52.5	43.23
rno-miR-3559-5p	213.33	143.89	306.03	55.39	335.87	292.13	196.27	45.33	369.15	249.93	270.19	71.54	333.25	272.84	306	119.17	176.24	318.1	183.86	97.59	232.85	372.5	486.37	118.54	414.25	298.16	305.65	134.3	399.15	458.57	254.23	125.25	216.32	273.18	332.38	49.91	157.28	128.98	458.87	78.26	291.07	187.77	428.49	46.95	370.2	168.37	546	30.51
rno-miR-3590-3p	18.04	32.3	18.89	25.18	24.99	26.56	34.06	41.7	20.74	19.37	23.13	27.69	24.48	14.67	25.83	27.61	21.2	26.88	26.56	28.15	15.34	17.95	27.79	8.47	7.19	13.87	24.93	17.17	18.14	16.6	24.66	30.5	13.83	20.18	22.98	44.92	26.21	27.55	21.39	23.48	14.93	23.02	20.47	29.14	17.49	26.09	25.37	48.31
rno-miR-361-3p	160	192.34	136.01	308.84	113.18	133.73	158.96	384.36	165.91	160.81	129.54	249.25	88.49	130.55	81.47	186.03	120.59	90.5	138.92	270.24	120.03	124.17	118.12	261.07	113.63	114.73	69.37	237.29	120.09	116.2	81.58	291.89	107.67	102.35	89.28	239.56	129.61	125.22	107.71	302.1	165.85	107.82	83.19	302.76	120.49	125.69	130.37	259.37
rno-miR-361-5p	738.02	475.71	701.48	102.39	968.65	701.86	543.4	174.05	557.87	525.05	718.97	64.62	626.97	541.28	509.67	341.54	527.41	535.85	384.06	212.06	735.55	558	912.53	338.69	973.77	782.28	565.78	236.28	864.82	768.77	612.8	177.53	551.18	599.69	647.97	86.51	505.35	380.67	716.35	78.26	830.91	698.98	665.52	194.28	781.22	362.83	842.62	183.09
rno-miR-362-3p	469.79	530.03	434.49	706.64	409.36	481.82	564.49	873.88	373.3	629.68	632.92	625.42	382.2	507.54	397.4	422.92	508.85	379.93	420.84	572.38	455.77	480.21	491.01	440.3	270.41	486.01	526.76	410.97	318.8	405.65	500.87	528.24	393.13	362.55	417.25	700.37	399.03	404.46	334.2	599.51	339.99	457.91	421.23	741.51	378.95	450.57	309.75	991.71
rno-miR-363-3p	897.23	908.83	632.21	1413.28	490.94	518.81	712.1	1256.42	622.16	854.42	846.66	1070.83	352.08	472.33	304.01	568.26	469.1	342.3	429.01	713.13	388.08	475.72	357.83	532.02	251.71	569.21	477.98	793.67	397.42	337.18	474.3	701.42	407.95	339.49	503	1207.76	570.88	530.94	282.55	997.09	584.62	708.67	518.95	1272.56	482.92	438.72	301	808.63
rno-miR-365-3p	145.09	162.97	114.6	93.99	116.12	105.28	108.68	103.34	149.32	114.31	193.39	110.78	152.51	115.88	117.23	130.8	156.37	154.12	157.3	168.9	132.67	137.63	52.11	117.13	44.59	210.54	136.57	168.63	91.58	136.95	231.46	100.2	148.17	191.01	195.36	71.53	126.7	125.22	92.96	75.13	119.41	197.46	157.8	123.05	142.83	109.09	97.12	76.29
rno-miR-374-5p	87.06	54.32	41.56	48.68	40.42	51.22	42.17	12.69	45.63	13.56	48.12	20.77	39.54	32.27	27.82	26.16	37.1	55.56	30.64	35.66	40.61	40.39	23.16	26.81	17.26	47.91	19.51	30.29	51.84	35.27	41.74	14.16	60.25	90.1	38.9	11.65	32.04	20.04	30.99	23.48	28.19	43.61	55.46	17.81	59.27	35.57	56.87	17.8
rno-miR-375-3p	2534.05	2363.85	1921.83	3229.39	1658.02	2080.93	2353.65	3645.98	985.09	1850.28	2174.49	2026.27	1525.05	1886.4	1142.53	1998.35	3137.93	2593.23	2909.08	6491.35	1791.49	1416.7	1503.13	1684.98	1908.7	2182.3	2353.07	3223.16	1771.97	1288.55	2229.23	2044.35	1078.65	1499.95	2815.54	2909.61	1192.74	902.84	1288.83	2875.44	2932.24	2573.02	2116.72	2872.15	3009.25	1916.12	1630.12	3280.28
rno-miR-376a-3p	26.67	20.56	15.11	13.43	14.7	17.07	25.95	16.32	26.96	31	36.09	6.92	20.71	7.33	8.94	10.17	90.11	23.3	59.24	24.4	58.66	38.9	30.11	11.29	17.26	44.13	27.1	24.23	20.73	17.64	24.66	7.62	21.73	8.65	24.75	14.97	26.21	18.78	22.13	9.39	11.61	16.96	6.6	6.48	18.46	21.34	13.12	20.34
rno-miR-376c-3p	46.27	54.32	56.67	15.11	34.54	34.14	48.66	14.5	72.59	63.94	61.07	23.08	41.42	14.67	16.89	23.25	193.47	42.12	100.1	76.94	161.55	44.88	49.8	12.7	90.62	66.19	61.78	15.15	34.56	25.94	73.99	10.89	53.34	17.3	61.88	11.65	52.43	41.32	27.3	37.57	44.78	47.24	13.2	9.71	42.75	49.8	41.12	43.23
rno-miR-378a-3p	5092.41	5378.12	4982.15	5451.7	5248.18	4761.29	5607.56	7962.78	4767.84	10435.2	7331.27	6824.25	4625.99	5623.99	4689.32	5867.17	6432.23	6055.64	5464.74	7307.69	4534.22	5197.04	5867.75	5657.52	4609.93	8006.19	5613.34	7057.22	3924.08	4411.36	5921.21	5102.71	3634.03	4804.74	6025.35	6824.02	3586.94	4077.2	4693.51	7914.12	5509.56	4735.38	4589.3	4991.46	4297.68	3697.07	3863.12	5502.73
rno-miR-378a-5p	64.31	71.94	75.56	80.57	63.94	81.57	64.88	54.39	111.99	118.19	87.9	62.31	75.31	46.94	49.68	55.23	70.23	51.97	100.1	86.33	61.37	65.82	88.01	53.63	74.79	83.84	49.86	88.86	64.8	54.99	68.3	59.9	55.32	75.68	69.84	83.18	81.55	60.11	62.71	72	48.93	66.63	75.27	58.28	60.24	40.31	63	45.77
rno-miR-378b	145.09	157.1	152.39	167.85	148.46	121.4	201.14	206.68	111.99	290.62	243.36	189.24	109.2	161.36	128.16	145.33	198.77	163.98	126.66	212.06	131.77	139.13	138.96	159.47	130.89	252.14	175.59	247.39	116.63	125.53	201.1	148.13	114.58	162.18	155.58	197.97	110.68	146.51	126.15	250.45	135.17	156.27	137.33	155.43	134.09	116.2	87.5	137.31
rno-miR-382-3p	24.31	22.02	8.82	8.39	5.88	23.71	22.71	29.01	26.96	42.62	18.51	13.85	9.41	4.4	10.93	8.72	71.56	16.13	65.37	48.79	57.76	13.46	16.21	8.47	25.89	22.69	14.09	22.21	14.69	5.19	18.97	7.62	19.76	4.32	23.87	13.31	23.3	12.52	11.8	34.44	16.59	25.44	7.26	21.05	25.26	26.09	8.75	40.69
rno-miR-382-5p	61.17	57.26	46.6	35.25	38.95	45.53	47.04	52.58	62.22	96.87	70.32	57.7	45.19	22	19.87	27.61	204.07	59.14	126.66	129.49	183.21	97.24	59.06	29.64	103.56	95.81	57.44	61.6	39.74	23.86	24.66	32.67	67.17	14.42	62.76	24.95	64.08	18.78	30.99	72	48.1	43.61	15.19	46.95	52.47	35.57	51.62	68.66
rno-miR-383-5p	13.33	19.09	26.45	23.5	25.72	23.71	11.35	27.2	45.63	17.44	17.58	36.93	18.83	8.8	16.89	42.15	6.63	17.92	34.73	31.9	15.34	4.49	10.42	28.22	14.38	6.93	16.26	31.3	8.64	10.37	7.59	57.73	20.74	10.09	8.84	29.94	16.02	46.33	22.87	54.79	9.12	16.96	7.92	9.71	12.63	14.23	19.25	7.63
rno-miR-421-3p	265.09	265.75	259.43	258.49	176.38	252.29	257.91	281.02	194.94	246.06	203.57	325.4	180.75	258.17	255.33	277.59	190.82	256.28	218.59	294.63	206.68	234.87	221.18	221.56	159.66	234.49	170.17	248.4	171.06	185.71	176.44	233.08	235.09	252.27	213.93	351.02	237.38	204.11	220.58	234.79	151.75	214.42	176.94	242.85	203.08	249	212.62	254.29
rno-miR-423-3p	4971.62	6916.82	4591.74	6327.86	4372.87	4361.04	6262.89	7233.95	5163.95	6420.76	5736.03	6127.28	5934.53	5621.05	5701.7	5592.49	6103.6	5357.6	5070.46	5656.24	5990.87	5280.82	3666.33	5341.41	2458.15	5298.17	5121.26	5390.11	3705.5	3962.13	6255.12	5169.15	4353.13	4871.78	5615.17	6261.73	5159.78	5637.46	3566.24	5833.85	5287.32	6483.44	4758.98	6652.58	4873.87	6234.51	3346	7262.39
rno-miR-423-5p	3486.18	4331.27	3266.86	4734.99	3954.69	3930.44	4882.49	4904.22	3558.77	3253.01	4184.27	4006.39	4373.7	4843.61	3829.94	4669.61	3897.24	3690.02	3421.85	5149.54	3886.21	4306.93	2709.79	4157.41	2666.71	4705	3727.41	5441.6	3320.18	2880.04	4904.3	4584.27	3024.57	3834.57	4067.29	4257.11	3250.53	3635.17	3555.17	4817.97	4441.48	4130.89	3708.55	4193.28	4316.14	4349.22	3790.5	3369.28
rno-miR-425-3p	417.24	446.34	520.13	533.76	403.48	460.95	447.7	641.81	470.77	761.42	462.66	604.65	465.05	484.07	517.61	607.5	426.7	368.28	447.39	525.46	408.84	436.83	523.43	482.63	412.81	361.83	395.61	510.94	387.92	426.4	474.3	819.05	315.1	329.4	300.56	542.33	364.08	519.67	334.93	621.42	366.53	376.75	341.34	433.9	330.37	467.17	288.75	554.34
rno-miR-425-5p	4576.34	5109.43	4890.21	6660.2	4671.25	4886.49	5703.26	7141.48	4452.61	5118.79	4773.7	6002.66	4475.37	4896.42	4000.83	5646.26	4425.97	3493.78	4073.53	6007.17	4339.28	5339.16	6128.31	5115.62	5790.81	5231.98	4685.55	6716.93	4058.86	4176.89	4485.02	5437.09	3941.23	3201.72	3919.66	6371.52	4976.28	4778.44	4489.15	6943.64	4968.06	4489.47	4119.87	5430.22	4282.13	4114.45	4182.5	6229.99
rno-miR-429	1210.95	713.56	598.21	711.67	653.36	823.27	1008.94	868.44	628.38	792.42	1047.46	738.5	766.29	742.24	445.09	1249.88	1129.02	901.45	2868.22	2274.51	926.88	906.57	665.87	653.39	916.23	1767.53	1802.47	1637.83	989.23	721.05	903.08	725.38	974.94	594.65	1677.83	811.83	683.02	472.08	613.8	911	958.62	959.43	575.73	824.08	865.75	507.49	819	678.94
rno-miR-434-3p	123.13	69.01	96.97	13.43	72.76	113.82	81.1	27.2	149.32	110.44	74.03	23.08	79.08	36.67	40.73	14.53	168.29	87.81	122.57	58.18	222.92	76.3	110.01	36.69	303.49	144.35	124.64	54.53	58.75	63.29	58.81	11.98	100.75	44.69	103.43	28.28	69.9	41.32	63.45	46.96	67.17	67.84	46.22	9.71	152.55	75.89	108.5	20.34
rno-miR-449a-5p	35.29	36.71	20.15	58.75	40.42	44.58	37.31	43.51	26.96	50.37	51.82	27.69	24.48	52.81	26.82	26.16	41.08	33.15	14.3	48.79	30.69	56.85	30.11	25.4	51.78	39.71	21.68	26.25	29.37	29.05	32.25	54.46	26.67	18.74	34.48	34.94	37.86	35.06	21.39	37.57	55.56	27.86	40.93	61.52	26.23	47.43	42	40.69
rno-miR-450a-5p	1105.07	1243.59	428.19	1042.33	869.43	625.99	843.49	1127.7	1462.08	904.8	889.23	754.66	1752.87	624.89	436.15	742.66	1881.7	538.54	986.72	801.33	1175.97	715.08	208.45	1611.6	533.63	748.87	746.78	756.31	1344.31	575.8	967.58	753.7	968.02	1262.81	541.89	678.74	2558.77	1408.74	374.03	879.69	972.72	1052.71	397.46	707.51	1200.98	1031.58	315	803.54
rno-miR-450b-3p	40.78	29.36	34	11.75	66.88	26.56	14.6	5.44	51.85	34.87	28.68	27.69	56.48	17.6	10.93	13.08	53.01	35.84	26.56	35.66	53.25	11.97	27.79	23.99	56.1	34.67	22.76	18.18	76.03	36.31	36.05	9.8	39.51	61.99	18.56	24.95	49.52	20.04	26.56	15.65	50.58	25.44	26.41	3.24	45.67	11.86	38.5	20.34
rno-miR-450b-5p	33.72	32.3	11.33	16.78	30.87	17.07	17.84	7.25	62.22	15.5	25.91	16.15	56.48	16.14	12.92	7.27	50.36	11.65	18.39	13.14	37	19.45	10.42	29.64	15.82	25.21	24.93	15.15	39.74	15.56	18.97	14.16	31.61	61.27	17.68	3.33	43.69	32.56	15.49	9.39	23.22	23.02	22.45	4.86	38.87	9.49	11.37	7.63
rno-miR-451-5p	89161.4	127919	102893	165934	46739.7	88853.1	97985.5	120120	100150	63655.5	67750.6	135836	99682	119405	136382	162756	80353.9	104882	103162	130893	90665.4	118673	59763.7	148670	31117.4	63520	91773	114998	59143.7	90662.1	121431	175680	113947	89971.8	87741.5	173409	120479	165594	82528.9	149659	64457.9	79866.7	114340	194617	71149.2	148125	76072.4	191279
rno-miR-452-5p	20.39	24.96	16.37	10.07	13.96	31.3	40.55	12.69	26.96	34.87	37.94	48.46	28.24	17.6	21.86	27.61	67.58	38.53	61.29	28.15	61.37	46.38	20.84	16.93	35.96	39.08	57.44	23.22	19.01	14.52	37.94	22.87	53.34	15.14	38.01	23.29	23.3	22.54	13.28	36	10.78	44.82	15.19	19.43	14.57	21.34	28.87	12.71
rno-miR-455-3p	3981.06	2807.25	1416.81	1089.33	3308.68	1987.98	1664.26	2242.71	3799.34	3671.5	3625.38	1260.07	5173.88	1524.08	1454.48	2246.88	4746.65	2014.37	1062.3	1816.6	4207.51	2196.1	1644.41	1439.43	3922.39	2227.69	1503.32	1442.95	5133.61	1914.15	2272.87	1362.54	2465.49	1740.69	1540.81	1156.19	5672.41	2590.83	2295.11	1903.4	5667.12	3413.74	1250.49	1332.46	4873.87	2843.35	1338.75	1515.54
rno-miR-455-5p	705.86	402.29	307.29	151.06	969.38	378.44	306.57	219.38	841.99	499.87	589.43	110.78	1203.1	240.57	247.38	271.78	1011.08	348.57	251.28	290.88	802.33	382.97	392.57	138.3	1006.85	366.24	319.74	157.52	1318.39	532.23	529.32	174.27	531.42	286.15	282	106.47	1248.08	488.36	482.48	242.62	917.98	525.75	279.28	153.81	982.35	400.77	350	216.14
rno-miR-466c-5p	47.84	33.77	42.82	45.32	49.24	32.25	50.28	32.63	51.85	46.5	41.64	32.31	48.95	46.94	27.82	58.13	33.13	29.57	10.21	24.4	58.66	58.34	52.11	50.8	43.15	55.47	31.43	40.39	57.02	43.57	55.02	51.19	45.44	51.18	47.74	39.93	48.06	37.57	35.41	28.18	61.36	27.86	41.59	38.86	53.44	42.69	43.75	22.89
rno-miR-484	914.48	1085.02	1047.81	619.36	934.84	1137.21	984.61	723.39	773.56	1143.11	854.07	616.19	952.69	1088.42	1070.99	892.36	891.82	845.89	643.51	806.96	999.08	1078.6	1328.26	675.97	1329.04	972.64	1043.76	795.69	790.52	1061.34	1018.81	973.71	760.59	844.76	999.8	898.34	691.76	939.16	1310.23	865.61	1165.93	862.52	1080.15	733.42	1069.8	1226.03	1151.5	790.83
rno-miR-486	58107.4	87714.9	80322.7	68161.3	52350.9	74352	68654.9	74859.6	76691.9	94325.6	61696.3	92193.1	78817	111748	124675	82685.4	71108.4	94605.3	75889.4	76034.6	71758.7	81638.8	112558	70201.8	89877	53078.7	84235.8	58970.1	61896.3	89708.6	83077.2	83285.9	74966.3	86261.9	82936.1	102126	75056.4	99657.3	101787	68342.3	92106.1	84388.9	92949.3	93035.8	74865.8	132058	89433.7	115189
rno-miR-487b-3p	46.27	49.92	46.6	38.6	38.95	58.8	55.15	59.83	58.07	67.81	84.2	48.46	32.01	29.34	27.82	29.07	185.52	72.58	130.75	112.6	162.45	49.37	61.38	40.92	89.18	89.51	54.19	38.37	26.78	28.01	30.36	25.05	31.61	23.07	77.79	34.94	40.78	28.8	22.87	42.26	29.85	52.09	20.47	21.05	60.24	40.31	50.75	50.86
rno-miR-497-5p	1174.87	1553.39	875.28	2861.8	1347.87	924.75	1122.49	1646.22	1831.23	2051.78	1181.63	2132.43	1718.98	1216.04	593.12	1151.05	3389.71	920.26	1922.36	1184.17	1634.45	1314.97	1073.5	5052.12	1799.38	1289.08	1490.31	1241	1249.28	1163.01	1162.99	965	1641.68	3415.07	947.65	1146.21	2366.54	1204.63	749.54	1640.43	1000.91	1396.75	631.85	1052.37	1125.19	896.4	772.62	1556.23
rno-miR-500-3p	225.09	211.42	238.02	276.95	241.06	162.19	254.67	281.02	213.61	282.87	211.9	295.4	190.16	208.3	174.86	210.74	259.73	190.86	177.73	296.51	203.97	263.29	262.87	207.45	192.74	191	228.7	244.36	190.93	269.74	229.56	223.28	207.43	183.08	161.77	286.14	214.08	192.84	171.16	300.54	184.09	190.19	211.94	229.9	178.79	132.8	180.25	287.34
rno-miR-501-3p	123.13	135.08	68.01	157.78	93.34	102.43	110.3	177.68	97.47	135.62	126.77	152.32	131.79	134.95	106.3	154.05	82.16	118.28	106.23	178.28	108.3	101.73	82.22	129.83	83.42	121.03	138.73	133.29	95.03	96.49	111.94	140.5	100.75	91.54	118.46	206.28	65.53	132.73	116.56	187.84	131.85	104.18	100.36	144.09	103	199.2	100.62	127.14
rno-miR-503-3p	327.05	179.12	100.75	73.85	404.21	134.68	152.48	90.65	333.89	248	214.67	87.7	468.81	101.21	111.27	143.88	439.95	107.53	91.93	84.45	521.65	169.05	186.44	131.24	504.86	185.96	117.06	110.06	611.68	185.71	187.82	57.73	225.21	157.85	119.34	101.48	461.66	175.31	231.65	68.87	469.36	193.82	80.55	40.48	494.58	166	168.87	61.03
rno-miR-503-5p	105.1	57.26	64.23	26.86	130.08	73.03	51.91	30.82	124.43	106.56	62	25.39	167.57	38.14	56.63	31.97	140.46	51.08	55.16	43.16	155.23	68.82	88.01	18.35	247.4	108.42	54.19	47.46	186.61	94.41	56.92	40.3	88.9	36.76	48.62	21.63	139.81	66.37	84.84	31.31	137.66	52.09	54.14	25.9	160.32	54.54	59.5	20.34
rno-miR-505-3p	1314.47	1541.64	1504.97	1631.48	892.21	1249.13	1341.47	1388.77	1207	1412.41	1384.27	1497.78	1031.76	1326.05	1368.05	1489.68	962.05	1315.43	1101.12	1330.55	1143.48	1276.07	1074.65	1653.93	1137.74	1252.52	1209.59	1568.16	1046.25	1193.1	1187.66	1549.87	1209.04	1467.52	1193.4	1766.73	1076.23	1294.79	1202.52	1643.56	1243.88	1287.72	1330.38	1746.93	1247.62	1463.18	1307.25	1785.08
rno-miR-511-3p	96.47	155.63	110.83	132.6	85.25	103.38	170.32	193.99	130.65	131.75	110.11	147.7	124.26	118.82	110.28	139.52	148.42	91.4	210.42	176.41	114.62	157.08	56.74	104.43	86.3	156.33	172.33	159.54	50.97	103.75	140.39	113.27	263.74	92.26	142.32	99.82	119.42	95.17	45.74	161.23	87.07	159.91	83.19	144.09	91.34	111.46	100.62	129.69
rno-miR-532-3p	32.16	24.96	60.45	23.5	74.96	49.32	29.2	18.13	49.77	32.94	26.83	11.54	28.24	27.87	36.76	10.17	50.36	40.32	28.6	24.4	31.59	46.38	98.43	14.11	76.23	52.32	48.77	16.16	62.2	72.62	43.64	19.6	46.43	26.67	47.74	14.97	27.67	21.29	78.94	14.09	46.44	25.44	54.14	21.05	31.09	42.69	69.12	5.09
rno-miR-532-5p	887.03	882.41	773.27	1611.34	997.31	728.42	948.92	1945.37	895.91	1365.91	1186.25	1453.93	596.84	827.32	620.94	1036.24	816.29	548.39	778.34	1403.74	774.35	873.65	1163.82	1155.78	896.09	806.86	785.8	1312.69	795.7	779.15	802.52	1283.03	680.58	580.95	708.97	1864.88	703.41	681.2	649.95	1682.69	920.47	941.26	634.49	1505.69	765.67	618.95	577.5	1942.74
rno-miR-542-3p	161.56	93.97	70.53	43.64	224.16	121.4	103.81	39.89	205.31	83.31	159.15	34.62	280.53	95.35	83.45	55.23	249.13	125.45	110.32	52.55	197.65	128.65	86.85	110.07	204.25	163.89	114.89	90.88	327.44	155.62	106.24	66.44	169.9	221.28	128.18	39.93	289.81	140.25	123.2	68.87	142.63	117.51	92.43	43.71	215.71	123.31	152.25	55.94
rno-miR-542-5p	49.41	27.9	54.15	28.53	64.67	34.14	50.28	56.2	64.29	100.75	42.56	46.16	73.43	41.07	26.82	14.53	121.91	32.26	42.9	39.41	83.03	32.91	49.8	42.34	125.14	38.45	61.78	43.42	99.35	51.87	32.25	40.3	56.3	45.41	39.78	44.92	117.96	50.09	33.2	54.79	79.61	46.03	18.49	25.9	80.65	47.43	35.87	50.86
rno-miR-582-3p	24.31	33.77	28.97	13.43	36.75	34.14	32.44	23.57	18.66	27.12	27.76	36.93	33.89	13.2	11.92	20.35	41.08	19.71	26.56	39.41	25.27	41.89	26.63	36.69	27.33	35.93	21.68	31.3	27.65	25.94	18.97	27.23	23.71	20.9	25.64	23.29	13.11	17.53	17.71	26.61	30.68	25.44	23.11	30.76	31.09	23.71	21.87	25.43
rno-miR-582-5p	23.53	24.96	30.23	28.53	27.19	11.38	34.06	25.38	22.81	38.75	37.94	23.08	7.53	11.73	4.97	5.81	30.48	17.92	22.47	41.29	19.86	26.93	17.37	12.7	8.63	27.11	20.59	20.2	15.55	12.45	34.15	15.25	25.68	18.74	17.68	18.3	24.76	11.27	9.59	20.35	14.93	15.75	14.53	25.9	14.57	16.6	24.5	10.17
rno-miR-598-3p	45.49	41.11	28.97	82.25	38.95	24.66	58.4	83.4	43.55	69.75	57.37	99.24	37.66	55.74	17.88	39.24	84.81	44.8	77.63	73.19	25.27	25.43	41.69	125.6	53.22	66.82	56.36	68.66	38.88	36.31	49.33	35.94	47.41	179.48	53.04	58.23	40.78	41.32	21.39	54.79	33.17	32.71	29.05	79.33	25.26	33.2	30.62	55.94
rno-miR-6216	81.57	77.82	89.42	130.92	88.19	100.54	79.48	175.86	51.85	108.5	105.49	117.7	58.37	73.34	69.55	122.08	51.68	61.83	65.37	142.63	54.15	47.87	114.65	74.79	99.25	109.05	94.3	150.45	84.67	66.4	68.3	77.33	67.17	67.75	107.85	113.12	33.5	42.58	74.51	144.01	133.51	129.62	115.54	76.09	94.25	45.06	75.25	76.29
rno-miR-6328	15.69	26.43	27.71	26.86	24.25	18.97	30.82	32.63	18.66	36.81	23.13	20.77	13.18	13.2	19.87	46.51	17.23	15.23	8.17	16.89	10.83	13.46	23.16	11.29	18.7	13.87	28.18	13.13	11.23	22.82	26.56	26.14	12.84	17.3	37.13	24.95	10.19	22.54	20.66	20.35	21.56	13.33	20.47	25.9	21.38	11.86	11.37	17.8
rno-miR-652-3p	1288.59	1048.31	1619.58	1012.12	1258.95	1606.7	1146.82	746.96	1182.11	902.86	1134.44	895.44	954.57	1069.35	1188.23	1428.64	716.9	1182.81	1191.01	1225.46	1091.14	1416.7	1398.9	1607.36	1741.85	1046.4	1032.92	1491.42	1632.87	1475.29	865.13	1587.99	1388.81	1186.41	918.48	944.92	1218.95	1175.83	1512.37	1216.23	1160.96	1006.68	1233.98	981.13	1313.69	922.49	1813.87	818.8
rno-miR-671	53.33	86.63	55.41	53.71	70.55	64.5	56.77	90.65	53.92	96.87	42.56	39.23	60.25	60.14	38.75	52.32	67.58	48.39	44.94	67.56	42.42	65.82	39.37	43.75	37.4	54.84	43.35	44.43	45.79	47.72	73.99	47.92	48.4	33.88	37.13	53.23	52.43	48.84	43.53	68.87	58.88	54.51	33.01	92.28	34.98	42.69	34.12	45.77
rno-miR-674-3p	100.39	55.79	66.75	36.93	102.89	81.57	82.73	36.26	109.92	52.31	107.34	30	105.44	58.67	78.49	40.69	99.39	96.78	59.24	60.05	86.64	64.33	114.65	74.79	87.74	88.25	65.03	46.45	126.14	88.19	79.68	23.96	98.78	113.16	95.47	34.94	65.53	45.08	109.92	20.35	95.36	77.53	98.38	35.62	101.05	49.8	124.25	27.97
rno-miR-676	109.02	145.35	71.79	201.42	135.23	117.61	92.46	228.44	105.77	116.25	109.19	166.16	73.43	99.75	59.61	103.19	234.55	117.39	230.85	137	115.52	85.27	72.96	310.47	123.7	126.7	184.26	131.27	133.05	108.94	92.96	98.02	187.68	425.98	144.98	89.83	119.42	90.16	61.97	136.18	84.58	153.85	98.38	129.52	81.62	83	111.12	134.77
rno-miR-708-5p	58.82	27.9	18.89	1.68	22.05	51.22	38.93	25.38	26.96	11.62	14.81	13.85	48.95	24.94	9.94	88.65	37.1	12.54	318.69	50.67	13.54	65.82	38.22	5.64	30.21	55.47	128.98	60.59	38.88	52.91	9.49	19.6	71.12	25.95	105.2	8.32	37.86	37.57	9.59	29.74	25.71	39.98	9.24	29.14	11.66	11.86	26.25	2.54
rno-miR-709	61.96	17.62	37.78	18.46	52.18	91.05	48.66	39.89	124.43	52.31	22.21	57.7	77.19	29.34	27.82	31.97	84.81	45.7	49.03	20.64	39.71	22.44	41.69	19.76	156.78	85.73	89.96	19.19	50.97	80.92	18.97	28.32	166.93	39.64	25.64	19.96	91.75	18.78	32.46	43.83	31.51	261.66	28.39	29.14	37.89	23.71	31.5	5.09
rno-miR-7a-1-3p	789	666.58	832.46	567.33	815.78	660.13	840.24	500.39	503.95	689.74	768.01	424.64	600.61	759.84	505.69	545.01	723.53	679.22	557.71	656.83	706.67	759.96	1278.47	495.33	801.16	800.56	532.18	647.26	586.62	712.75	804.42	495.57	443.51	524.01	594.93	439.19	554.86	553.48	776.1	527.5	883.98	610.55	674.76	365.9	641.3	462.43	658.87	348.37
rno-miR-7a-5p	37.65	24.96	57.93	25.18	88.93	44.58	24.33	30.82	29.03	15.5	52.74	20.77	41.42	38.14	15.9	17.44	18.55	34.95	32.69	18.77	22.56	46.38	34.74	25.4	33.08	35.3	14.09	21.2	84.67	56.02	72.09	31.59	36.55	25.95	28.29	11.65	50.97	38.82	62.71	23.48	29.85	21.81	76.59	19.43	61.21	40.31	125.12	27.97
rno-miR-802-3p	15.69	35.24	16.37	13.43	13.23	12.33	32.44	41.7	10.37	50.37	31.46	34.62	11.3	27.87	9.94	20.35	54.33	86.92	32.69	41.29	11.73	34.41	12.74	11.29	8.63	94.55	13.01	32.31	10.37	22.82	55.02	26.14	9.88	20.9	22.98	4.99	10.19	42.58	28.77	32.87	25.71	6.06	26.41	24.29	10.69	9.49	17.5	20.34
rno-miR-802-5p	291.76	418.45	263.21	417.94	299.12	281.69	439.59	456.88	163.84	1453.1	508.92	602.34	306.89	550.08	213.6	393.86	817.61	1403.25	614.91	898.92	325.81	628.31	314.98	317.52	323.63	1719.62	339.25	605.86	269.55	441.97	849.95	327.84	187.68	655.19	601.12	312.75	219.91	401.96	512.73	721.6	360.73	276.2	435.1	327.04	249.72	180.23	289.62	437.37
rno-miR-872-3p	70.59	66.07	64.23	21.82	82.31	77.77	79.48	9.07	85.03	42.62	77.73	25.39	73.43	38.14	53.65	26.16	47.71	62.72	71.5	24.4	83.03	80.78	75.27	38.1	73.36	87.62	41.19	39.38	85.53	61.21	60.71	13.07	72.11	51.9	67.18	18.3	43.69	33.81	69.35	18.78	57.22	50.88	73.29	16.19	59.27	42.69	76.12	20.34
rno-miR-872-5p	1193.69	1474.1	1207.76	1344.46	1008.33	1168.51	1469.61	1693.36	1209.07	1383.35	1101.12	1237	1154.15	1305.52	1062.05	1276.04	1229.73	1066.32	1460.67	1240.47	1021.64	1335.91	987.8	1167.07	703.36	1182.55	1140.23	1269.27	908.02	1022.95	1320.46	1298.28	885.05	1066.76	1119.14	1137.89	1106.81	1343.62	802.66	1418.16	1000.08	1145.99	1112.5	1392.36	1003.73	1209.43	758.62	1238.37
rno-miR-874-3p	245.48	243.73	231.73	236.67	302.06	207.71	288.73	384.36	182.5	319.68	296.1	306.94	182.63	215.63	172.87	248.52	247.8	168.46	200.2	334.04	262.63	209.44	280.24	217.33	286.23	231.97	229.78	241.33	208.21	222.02	203	227.63	176.81	162.9	198.9	247.87	142.72	106.44	261.9	361.58	335.02	226.53	198.73	223.43	248.75	156.51	212.62	244.11
rno-miR-92a-3p	36361.3	41596.4	40032.2	47945.7	35500.3	40502.3	42946.4	58156.2	33515.9	52484	35294.3	50042.9	36494	48929	46869.4	43738.5	38821.3	41391.3	34477.9	43956.9	37910.9	39295	48226.2	38382	44294.1	37832.9	39503.6	42490.8	34919.3	37189.4	40262.7	46343.8	31689.8	34344.6	38119	50815.8	34679.6	43405.4	38283.6	46374.9	47181.2	48402.9	40178.7	45135.2	38525.6	44485.8	38454.5	50554.5
rno-miR-92b-3p	399.99	302.46	329.96	292.06	488	299.71	335.77	504.02	257.16	432.05	406.21	318.48	357.73	247.9	235.46	270.32	333.94	221.33	183.86	249.6	327.61	269.28	314.98	198.98	450.2	318.96	231.95	262.54	325.71	223.06	339.6	200.41	143.23	130.46	210.39	138.08	240.29	184.08	295.83	212.88	485.94	342.83	191.47	192.66	434.33	246.63	304.5	297.51
rno-miR-93-3p	155.29	138.01	190.17	63.78	169.77	196.33	136.26	50.76	122.36	100.75	86.98	83.08	169.45	117.35	169.89	114.81	108.66	103.05	87.84	118.23	97.47	149.6	226.97	90.32	210	157.59	170.17	121.17	134.78	164.96	110.04	104.56	125.45	115.33	171.5	88.17	80.1	93.92	229.44	106.44	165.85	89.64	171	92.28	158.38	118.57	178.5	38.14
rno-miR-93-5p	20502.2	29821.2	22128.8	31622.5	16463.3	22635.1	24115.6	37476.9	21572.5	26310.8	20811.3	34195.1	21877.9	30307	30208.4	28693.5	22869.3	26434.1	24437.1	28658.4	22294.7	22797.3	19569.6	23818.3	18127.6	18845.2	26366.1	23915.2	19037.2	21721.7	24128.8	31329.7	20374.9	22881.3	22419.1	37864.8	25500.4	31186.3	21845.2	30410.5	22714.9	28319	23853.7	33997.9	19652.9	35208.8	19474.9	34404.8
rno-miR-98-5p	650.96	741.46	668.74	743.57	513.72	646.85	741.29	614.61	659.49	538.62	507.07	600.04	593.08	841.98	709.36	751.38	481.03	703.42	757.91	701.87	504.5	788.38	455.11	670.32	453.08	503.03	553.86	688.66	582.31	607.96	646.95	716.67	709.22	686.19	571.95	588.91	802.44	945.42	725.94	699.69	596.23	564.51	582.99	686.47	632.55	784.95	714.87	564.51
rno-miR-99a-3p	24.31	16.15	10.08	30.21	13.96	17.07	27.58	27.2	16.59	21.31	24.98	48.46	7.53	13.2	6.95	17.44	41.08	12.54	28.6	28.15	18.05	25.43	11.58	35.28	20.14	18.28	14.09	27.26	20.73	15.56	11.38	23.96	27.66	7.21	11.49	26.62	49.52	10.02	19.92	29.74	14.1	10.9	6.6	24.29	18.46	14.23	3.5	25.43
rno-miR-99a-5p	5061.82	4561.79	4060.27	3226.03	6443.18	4818.2	5576.74	3341.4	6022.53	6509.89	5537.09	4731.05	6975.71	3763.99	3316.3	3876.08	7325.38	5086.99	8214.47	3073.96	6542.31	6468.63	4899.63	5507.94	10986.1	6324.39	7520.94	4450.02	7091.33	7727.14	4376.88	2241.49	10107.9	6780.41	5846.78	2162.66	9228.77	3919.42	4222.83	3525.04	4401.68	7754.2	3501.23	2692.44	6413.96	2976.16	5803.87	2832.74
rno-miR-99b-3p	42.35	38.17	54.15	83.92	51.45	35.09	27.58	43.51	45.63	34.87	40.71	46.16	39.54	39.61	15.9	26.16	62.28	30.47	40.86	43.16	49.64	41.89	33.58	121.36	63.29	45.39	32.52	49.48	57.88	47.72	24.66	29.41	45.44	77.12	25.64	33.27	55.34	33.81	30.99	46.96	49.76	47.24	19.15	45.33	34.98	11.86	36.75	53.4
rno-miR-99b-5p	203.92	130.67	215.36	68.82	464.48	266.52	194.65	43.51	321.45	228.62	190.61	101.54	286.18	143.75	154.99	91.56	201.42	133.51	210.42	120.11	271.66	200.46	496.8	146.77	727.81	212.43	287.22	104.01	362	346.52	166.96	81.69	295.35	360.39	266.97	63.22	141.26	78.89	324.61	93.92	213.12	141.73	169.02	55.05	287.61	109.09	435.75	45.77
rno-miR-9a-5p	24.31	26.43	5.04	169.53	5.88	26.56	19.47	150.48	14.52	15.5	47.19	1500.09	24.48	27.87	11.92	14.53	29.15	24.19	44.94	16.89	12.64	14.96	16.21	220.15	7.19	40.34	20.59	37.36	9.5	13.49	22.77	19.6	18.77	12.25	42.43	29.94	21.84	16.28	10.33	20.35	7.46	30.29	85.83	32.38	16.52	16.6	21.87	20.34
