# Supplementary material for: Circulating miRNAs are associated with successful bone regeneration
Source: Front Bioeng Biotechnol. 2025 Mar 28;13:1527493. doi: 10.3389/fbioe.2025.1527493 (PMC11985807; doi:10.3389/fbioe.2025.1527493)
Supplement: Supplementary file 4 [file Table1.XLSX]

## Sheet: Tabelle1
W1 vs BL upregulated	W1 vs BL downregulated	W4 vs BL upregulated	W4 vs BL downregulated	W8 vs BL upregulated	W8 vs BL downregulated	overlap upregulated	overlap downregulated	overlap W1, W4 upregulated	overlap W1, W8 upregulated	overlap W4, W8 upregulated	overlap W1, W4 downregulated	overlap W1, W8 downregulated	overlap W4, W8 downregulated
rno-miR-503-3p	rno-miR-92a-3p	rno-miR-191a-5p	rno-miR-351-3p	rno-miR-223-3p	rno-miR-322-3p	rno-miR-486	rno-miR-125b-2-3p	miR-122-3p	miR-378a-3p	miR-223-3p	miR-125b-1-3p	miR-125b-2-3p	miR-450b-5p
rno-miR-351-3p	rno-miR-423-3p	rno-miR-223-3p	rno-miR-503-3p	rno-miR-126a-3p	rno-miR-199a-3p	rno-miR-802-5p	rno-miR-140-3p	miR-144-3p	miR-421-3p	miR-133b-3p		miR-140-3p	miR-709
rno-miR-322-3p	rno-miR-98-5p	rno-miR-486	rno-miR-322-3p	rno-miR-25-5p	rno-miR-351-3p	rno-miR-802-3p	rno-miR-140-5p		miR-378b	miR-3590-3p		miR-140-5p	miR-99a-5p
rno-miR-455-5p	rno-miR-378a-3p	rno-miR-144-3p	rno-miR-455-5p	rno-miR-486	rno-miR-455-5p		rno-miR-149-5p		miR-505-3p	miR-192-3p		miR-149-5p	miR-210-3p
rno-miR-503-5p	rno-miR-19b-3p	rno-miR-3590-3p	rno-miR-455-3p	rno-miR-181b-5p	rno-miR-140-5p		rno-miR-152-3p		miR-16-3p	miR-133a-3p		miR-152-3p
rno-miR-411-5p	rno-miR-25-3p	rno-miR-192-3p	rno-miR-351-5p	rno-miR-98-5p	rno-miR-152-3p		rno-miR-181a-1-3p		miR-29c-3p	miR-34b-5p		miR-181a-1-3p
rno-miR-351-5p	rno-miR-15a-5p	rno-miR-802-5p	rno-miR-322-5p	rno-miR-222-3p	rno-miR-503-5p		rno-miR-196a-5p		miR-93-5p	miR-181b-5p		miR-196a-5p
rno-miR-140-5p	rno-miR-128-3p	rno-miR-122-3p	rno-miR-503-5p	rno-miR-33-5p	rno-miR-503-3p		rno-miR-322-3p		miR-362-3p			miR-322-3p
rno-miR-127-3p	rno-miR-30e-3p	rno-miR-802-3p	rno-miR-450a-5p	rno-miR-26b-5p	rno-miR-214-3p		rno-miR-322-5p		miR-19b-3p			miR-322-5p
rno-miR-199a-3p	rno-miR-29c-3p	rno-miR-133a-3p	rno-miR-450b-5p	rno-miR-23a-3p	rno-miR-434-3p		rno-miR-351-3p		miR-221-3p			miR-351-3p
rno-miR-450b-3p	rno-miR-221-3p	rno-miR-133b-3p	rno-miR-411-5p	rno-miR-874-3p	rno-miR-361-5p		rno-miR-351-5p		miR-30e-3p			miR-351-5p
rno-miR-542-5p	rno-miR-872-5p	rno-miR-1b	rno-miR-450b-3p	rno-miR-1843a-3p	rno-miR-125b-5p		rno-miR-411-5p		miR-98			miR-411-5p
rno-miR-149-5p	rno-miR-505-3p		rno-miR-542-5p	rno-miR-107-3p	rno-miR-149-5p		rno-miR-450b-3p		miR-92a-3p			miR-450b-3p
rno-miR-322-5p	rno-miR-362-3p		rno-miR-149-5p	rno-miR-19a-3p	rno-miR-542-3p		rno-miR-455-3p		miR-872-5p			miR-455-3p
rno-miR-196a-5p	rno-miR-421-3p		rno-miR-709	rno-miR-24-2-5p	rno-let-7g-5p		rno-miR-455-5p		miR-423-3p			miR-455-5p
rno-miR-455-3p	rno-miR-378b		rno-miR-125b-1-3p	rno-miR-423-5p	rno-miR-3559-5p		rno-miR-503-3p		miR-296-5p			miR-503-3p
rno-miR-125b-1-3p	rno-miR-298-5p		rno-miR-143-5p	rno-miR-500-3p	rno-miR-151-5p		rno-miR-503-5p		miR-25-3p			miR-503-5p
rno-miR-140-3p	rno-miR-486		rno-miR-542-3p	rno-miR-92a-3p	rno-miR-99b-5p		rno-miR-542-3p		miR-15a-5p			miR-542-3p
rno-miR-542-3p	rno-miR-93-5p		rno-miR-140-5p	rno-miR-187-3p	rno-miR-125a-5p		rno-miR-542-5p		miR-451-5p			miR-542-5p
rno-miR-152-3p	rno-miR-296-5p		rno-miR-196a-5p	rno-miR-872-5p	rno-miR-196a-5p				miR-301a-3p
rno-miR-99b-5p	rno-miR-144-3p		rno-miR-140-3p	rno-miR-423-3p	rno-miR-322-5p				miR-301b-3p
rno-miR-10b-5p	rno-miR-15b-3p		rno-miR-152-3p	rno-miR-320-3p	rno-miR-30d-5p
rno-miR-434-3p	rno-miR-451-5p		rno-miR-34b-5p	rno-miR-296-5p	rno-miR-411-5p
rno-miR-214-3p	rno-miR-301a-3p		rno-miR-125b-2-3p	rno-miR-511-3p	rno-miR-146a-5p
rno-miR-146a-5p	rno-miR-16-3p		rno-miR-143-3p	rno-miR-1843b-5p	rno-miR-450b-3p
rno-let-7d-3p	rno-miR-19a-5p		rno-miR-199a-5p	rno-miR-25-3p	rno-miR-140-3p
rno-miR-150-5p	rno-miR-301b-3p		rno-miR-497-5p	rno-miR-99a-3p	rno-miR-328a-3p
rno-miR-24-3p	rno-miR-802-5p		rno-miR-99b-3p	rno-miR-15a-5p	rno-let-7d-3p
rno-miR-125b-2-3p	rno-miR-122-3p		rno-miR-382-5p	rno-miR-130b-3p	rno-miR-872-3p
rno-miR-181a-1-3p	rno-miR-802-3p		rno-miR-181a-1-3p	rno-miR-425-5p	rno-miR-450b-5p
			rno-miR-181b-5p	rno-miR-187-5p	rno-miR-376c-3p
			rno-miR-210-3p	rno-miR-378a-3p	rno-miR-24-3p
			rno-miR-99a-5p	rno-miR-421-3p	rno-miR-455-3p
				rno-miR-378b	rno-miR-532-3p
				rno-miR-505-3p	rno-miR-10b-5p
				rno-miR-425-3p	rno-miR-150-5p
				rno-miR-181c-3p	rno-miR-709
				rno-miR-16-3p	rno-miR-142-5p
				rno-miR-29c-3p	rno-miR-674-3p
				rno-miR-34c-5p	rno-miR-351-5p
				rno-miR-93-5p	rno-miR-195-5p
				rno-miR-23a-5p	rno-miR-30b-5p
				rno-miR-190b-5p	rno-miR-10a-5p
				rno-miR-133b-3p	rno-miR-335
				rno-miR-501-3p	rno-miR-30e-5p
				rno-miR-375-3p	rno-miR-185-5p
				rno-miR-802-5p	rno-miR-122-5p
				rno-miR-3590-3p	rno-miR-148a-3p
				rno-miR-6216	rno-miR-15b-3p
				rno-miR-362-3p	rno-miR-15b-5p
				rno-miR-22-3p	rno-let-7i-5p
				rno-miR-1839-3p	rno-miR-106b-5p
				rno-miR-802-3p	rno-miR-542-5p
				rno-miR-145-5p	rno-miR-99a-5p
				rno-miR-148a-5p	rno-miR-29b-3p
				rno-miR-598-3p	rno-miR-125a-3p
				rno-miR-18a-3p	rno-let-7a-1-3p
				rno-miR-1843a-5p	rno-let-7c-2-3p
				rno-miR-1247-5p	rno-miR-193b-3p
				rno-miR-30a-3p	rno-miR-34a-5p
				rno-miR-30c-2-3p	rno-miR-21-5p
				rno-miR-19b-3p	rno-miR-342-3p
				rno-miR-221-3p	rno-miR-200a-3p
				rno-miR-192-3p	rno-miR-195-3p
				rno-miR-1949	rno-miR-191a-3p
				rno-miR-133a-3p	rno-miR-192-5p
				rno-miR-532-5p	rno-miR-374-5p
				rno-miR-26a-5p	rno-miR-17-1-3p
				rno-miR-138-5p	rno-miR-7a-5p
				rno-miR-155-5p	rno-miR-20a-5p
				rno-miR-383-5p	rno-miR-30c-5p
				rno-miR-103-3p	rno-miR-27a-3p
				rno-miR-363-3p	rno-miR-148b-3p
				rno-miR-331-3p	rno-miR-136-3p
				rno-let-7f-2-3p	rno-miR-196b-5p
				rno-miR-30e-3p	rno-miR-29a-3p
				rno-miR-142-3p	rno-miR-151-3p
				rno-miR-144-5p	rno-let-7b-5p
				rno-miR-181d-5p	rno-miR-224-5p
				rno-miR-451-5p	rno-miR-22-5p
				rno-miR-147	rno-let-7c-5p
				rno-miR-21-3p	rno-miR-181a-1-3p
				rno-miR-361-3p	rno-miR-28-3p
				rno-miR-301a-3p	rno-miR-93-3p
				rno-miR-194-3p	rno-miR-101b-3p
				rno-miR-340-3p	rno-miR-1306-5p
				rno-miR-30d-3p	rno-miR-28-5p
				rno-miR-301b-3p	rno-miR-339-3p
				rno-miR-181c-5p	rno-miR-1839-5p
				rno-miR-34b-5p	rno-miR-125b-2-3p
				rno-miR-9a-5p	rno-miR-141-3p
					rno-miR-100-5p
					rno-miR-210-3p
					rno-miR-146b-5p
					rno-miR-144-3p
					rno-miR-345-3p
					rno-miR-7a-1-3p
					rno-miR-101a-3p
					rno-miR-30a-5p
